# Supplementary material for: Chromatin-associated RNA sequencing (ChAR-seq) maps genome-wide RNA-to-DNA contacts
Source: eLife. 2018 Apr 12;7:e27024. doi: 10.7554/eLife.27024 (PMC5962340; doi:10.7554/eLife.27024)
Supplement: Supplementary file 1. — Table of read count information on four libraries used for ChAR-Seq analysis, control libraries and spike in controls. Table lists raw read counts and counts after each filtering step. [file elife-27024-supp1.xlsx]

## Sheet: library metrics
Library	Lib 1	Lib 2	Lib 3	Lib 4A	Lib 4B		RNase CTRL (Read 1)	RNase CTRL (Read 2)	Cl8 low spike-in	Cl8 med spike-in	Cl8 high spike-in
Read length	152 (SE)	152 (SE)	152 (SE)	152 (SE)	152 (SE)		2x75 (PE)	2x75 (PE)	152 (SE)	152 (SE)	152 (SE)
Raw reads	26792063	56375383	27267173	5874117	456175449		3552080	3552080	37275997	37358033	17803572
Reads containing 1 bridge with RNA & DNA	6729648	14703168	7133505	2500881	178807780		82319	62701	3525905	3500855	1818372
Contacts: Reads containing 1 bridge aligning to a transcriptome (RNA side) and genome (DNA side) (includes sense and antisense)	2405744	7024114	3903816	1198362	88615779		37879	26254	2759503	2669350	1346920
Contacts filtered for rRNA (includes sense and antisense)	1595802	2744210	1840163	523191	40056340		37797	26199	1534405	1479331	760277
Pooled Libraries
Contacts Filtered for rRNA and antisense removed					35983595
repeat masked and remove less than 20bp					24345145
Final filtered contacts					22219575
