# Supplementary material for: Chromatin-associated RNA sequencing (ChAR-seq) maps genome-wide RNA-to-DNA contacts
Source: eLife. 2018 Apr 12;7:e27024. doi: 10.7554/eLife.27024 (PMC5962340; doi:10.7554/eLife.27024)
Supplement: Supplementary file 2. — Table of 8822 chromatin interacting RNAs. Table lists total number of contacts for each RNA, RNA length, name of the RNA, FlybaseID, normalized RNA-DNA contact frequency (contacts per kilobase million reads, CPKM), RNA-seq expression level in FPKM, and chromatin enrichment (i.e., the ratio of CPKM/FPKM). [file elife-27024-supp2.csv]

contacts	length	name	FBid	CPKM	FPKM	enrichment
1127350	443	snRNA:7SK	FBgn0065099	114530	515.2675	222.2728971
898159	6529	Nhe3	FBgn0028703	6191.16	0.8163335	7584.106251
874125	6240	CG1909	FBgn0039911	6304.55	0.344855	18281.7416
748493	191	snRNA:U2:34ABb	FBgn0004192	176368	3677.11	47.96375414
723812	191	snRNA:U2:34ABa	FBgn0004191	170552	3773.34	45.19921343
697979	190	snRNA:U2:38ABb	FBgn0003923	165331	1855.10225	89.12231118
668328	298	7SLRNA:CR42652	FBgn0261504	100934	8998.78	11.21640934
668205	298	7SLRNA:CR32864	FBgn0000003	100916	9005.065	11.20658207
487989	172	snoRNA:U3:54Ab	FBgn0065047	127687	13495.975	9.461117111
367963	122	snRNA:U5:63BC	FBgn0003938	135741	3997.25	33.95859654
354480	54	snoRNA:185	FBgn0065076	295436	11146.23	26.50546418
296895	381	RNaseMRP:RNA	FBgn0065098	35070.6	905.386	38.73552275
166509	3026	CG32320	FBgn0052320	2476.48	0.6804725	3639.353537
155808	219	snoRNA:Psi28S-291	FBgn0065064	32019.2	5994.24	5.341661328
142267	167	snoRNA:U3:9B	FBgn0065046	38340.1	39.8725	961.5674964
139825	47246	CG34355	FBgn0085384	133.194	0.0103652	12850.11384
138281	163	snoRNA:Psi28S-3342	FBgn0086667	38180.4	2071.7	18.42950234
134370	298	RNaseP:RNA	FBgn0046696	20293.2	372.6285	54.45960253
128725	153	snoRNA:Psi18S-176	FBgn0086659	37864.9	6561.06	5.77115588
98716	77	snoRNA:684	FBgn0065058	57698.2	2264.28	25.4819192
94074	4251	EF2	FBgn0000559	995.964	70.2086	14.18578351
83059	1367	roX2	FBgn0019660	2734.53	85.7818	31.87774097
70686	138	snoRNA:Psi18S-110	FBgn0083057	23052.6	649.994	35.46586584
66940	310	snoRNA:Tudor-SN-a	FBgn0263470	9718.28	342.4035	28.38253698
65985	146	snoRNA:CG31191-a	FBgn0263460	20340.3	32.23455	631.0092742
62289	161	snoRNA:Or-aca4	FBgn0082922	17412.1	238.944	72.87104928
62149	162059	sick	FBgn0263873	17.2594	0.489075	35.28988396
53482	84	snoRNA:Me18S-C1096	FBgn0086055	28654.5	55267.15	0.518472547
47943	149	snoRNA:Psi28S-1060	FBgn0083013	14481.2	321.5555	45.03483846
46648	139	snoRNA:Psi28S-3327c	FBgn0086601	15103.7	291.5135	51.81132263
46579	105	snoRNA:Or-CD1	FBgn0086027	19964.9	3312.3	6.027503547
44749	94770	Eip63E	FBgn0005640	21.2509	1.997105	10.64085263
44356	163	snRNA:U1:95Ca	FBgn0004185	12247	791.8755	15.46581502
44351	163	snRNA:U1:21D	FBgn0003916	12245.6	791.8755	15.46404706
43627	144	snoRNA:Psi28S-1180	FBgn0086658	13635.1	767.9905	17.75425607
41843	24145	CG11883	FBgn0033538	77.9939	0.214837	363.0375587
41241	15493	Tg	FBgn0031975	119.801	0.0205093	5841.301263
41060	152	snoRNA:Psi28S-3308	FBgn0082973	12157.4	467.9385	25.98076457
40434	79	snoRNA:Me28S-G3113a	FBgn0086065	23034.8	93.636	246.0036738
39869	75930	sls	FBgn0086906	23.6313	0.0855489	276.2314887
39646	60591	CG34347	FBgn0085376	29.448	0.3475665	84.72623225
36770	150	snoRNA:2R:9445205	FBgn0263472	11032.3	22.023935	500.9232001
36030	106	snRNA:U6:96Ac	FBgn0004190	15297.6	7839.955	1.951235689
35886	1178	RpL27A	FBgn0261606	1371.02	120.192	11.4069156
35845	163	snRNA:U1:82Eb	FBgn0004183	9897.06	125.203	79.04810588
34147	267	snoRNA:Psi28S-2566	FBgn0086661	5755.81	26.30405	218.8183949
32884	147	snoRNA:Psi18S-1086	FBgn0083058	10067.8	948.4615	10.61487472
32452	1505	CR44949	FBgn0266254	970.443	0.2291085	4235.73547
32260	142	snRNA:U4:39B	FBgn0003930	10224.5	11046.7	0.925570532
31028	151	snoRNA:Psi18S-531	FBgn0083027	9247.88	339.139	27.26870103
30425	5467	roX1	FBgn0019661	250.465	16.9527	14.77434273
30358	106	snRNA:U6:96Aa	FBgn0004188	12889.4	7839.955	1.644065559
26600	91	snoRNA:Or-CD8	FBgn0086061	13155.4	5438.85	2.418783383
25251	139	snoRNA:Psi28S-3405d	FBgn0082957	8175.78	3619.09	2.25907065
25054	135	snoRNA:Psi28S-2996	FBgn0082980	8352.35	285.828	29.22159481
24500	72	snoRNA:Me28S-A774b	FBgn0086078	15314.4	137.085	111.7146296
24376	2370	Arc1	FBgn0033926	462.892	140.9208	3.284767046
24300	143	snoRNA:Psi28S-2442b	FBgn0082988	7647.78	4124.305	1.854319698
24167	140	snoRNA:Psi18S-1397	FBgn0083044	7768.91	112.2699	69.1985118
23347	114819	Ten-m	FBgn0004449	9.15129	14.8611	0.615788199
23143	274	snRNA:U11	FBgn0083987	3801.32	35.8497	106.034918
22502	162827	mbl	FBgn0265487	6.21956	1.34515	4.623692525
22101	136	snoRNA:Psi18S-1377e	FBgn0083047	7313.72	1074.715	6.805264652
22083	126	snRNA:U5:34A	FBgn0003935	7887.74	207.65	37.98574524
21523	24850	Ir40a	FBgn0259683	38.98	1.39695	27.90364723
21096	38595	rut	FBgn0003301	24.6	68.9781	0.356634932
21009	2320	RpS8	FBgn0039713	407.552	131.9595	3.088462748
20844	88276	CadN2	FBgn0262018	10.6268	0.03505035	303.1867014
20429	315	scaRNA:MeU5-C46	FBgn0043853	2918.78	384.968	7.581876935
20178	225	snoRNA:CG32479-a	FBgn0263461	4036.09	40.66435	99.25376896
20169	135	snoRNA:Psi28S-1175a	FBgn0083005	6723.82	338.943	19.83761281
20028	78069	para	FBgn0264255	11.5458	0.02566845	449.8051109
19867	83	snoRNA:U49:66Db	FBgn0060291	10772.6	1158.265	9.300635001
19695	163	snRNA:U1:95Cc	FBgn0004187	5437.93	186.7565	29.11775494
19078	93646	CG34354	FBgn0085383	9.16872	0.0112685	813.6593158
19056	150	snoRNA:2R:9445410	FBgn0263459	5717.49	90.40695	63.24170874
18782	141	snoRNA:Psi28S-2626	FBgn0082983	5994.98	882.249	6.795111131
18653	96	snRNA:U6atac:29B	FBgn0041717	8744.65	527.0635	16.59126462
18488	4627	Ef1alpha48D	FBgn0000556	179.827	190.509	0.943929158
18439	136	snoRNA:Psi18S-1347a	FBgn0083054	6101.88	389.988	15.64632758
18179	72	snoRNA:Me28S-A1322	FBgn0015543	11363.3	436.1555	26.05332273
17933	149	snoRNA:Psi28S-3378	FBgn0082963	5416.66	240.9765	22.47795947
17890	138	snoRNA:Psi18S-1377a	FBgn0086665	5834.4	189.9565	30.7144004
17837	79714	Glut1	FBgn0264574	10.0705	0.0241845	416.4030681
17372	136	snoRNA:Psi28S-1837a	FBgn0086660	5748.79	55.624	103.3508917
17366	84	snoRNA:Me28S-G2703c	FBgn0082929	9304.34	1433.4675	6.490792432
16578	86	snoRNA:Me28S-A3407a	FBgn0063385	8675.59	571.3015	15.18565941
16477	8964	CG10289	FBgn0035688	82.7259	2.31398	35.75048185
15419	80	snoRNA:U14:30Eb	FBgn0063391	8674.24	93.681	92.59337539
15384	86	snoRNA:U29:54Ed	FBgn0063382	8050.74	137.4404	58.5762265
15327	150	snoRNA:Psi28S-1135e	FBgn0083008	4598.66	233.2575	19.71495022
15131	142	snoRNA:Psi28S-3436b	FBgn0086602	4795.62	164.007	29.2403373
15063	139	snoRNA:Psi28S-3405b	FBgn0082959	4877.1	1361.045	3.583349559
14902	122123	shep	FBgn0052423	5.49177	9.04973	0.606843519
14865	28526	CG14304	FBgn0038629	23.4525	1.752695	13.38082211
14792	53424	chinmo	FBgn0086758	12.4611	3.597705	3.463624727
14697	76	snoRNA:snR38:54Ec	FBgn0063373	8703.23	109.637	79.3822341
14544	21854	d	FBgn0262029	29.9515	0.0270971	1105.339686
14513	74	snoRNA:Me28S-C2645c	FBgn0082936	8826.54	337.9455	26.11823504
14432	3865	scyl	FBgn0041094	168.051	61.89325	2.715174918
14397	139	snoRNA:Psi28S-3327b	FBgn0082966	4661.46	146.0435	31.91829832
14352	149	snoRNA:Irbp-a	FBgn0263480	4335.02	155.6634	27.84867862
14259	129	snoRNA:Psi28S-2444	FBgn0082987	4974.67	370.205	13.43760889
14245	86	snoRNA:Me28S-G2703b	FBgn0082930	7454.68	507.7095	14.68296339
14231	150	snoRNA:Psi28S-1135f	FBgn0083007	4269.82	960.1315	4.447120004
14023	77	snoRNA:Or-CD4	FBgn0082919	8196.25	1776.57	4.613524939
13985	139	snoRNA:Psi18S-1854c	FBgn0083040	4528.07	10000.03	0.452805642
13697	149	snoRNA:Psi28S-3305b	FBgn0082975	4137.18	277.3355	14.9175998
13603	4549	frtz	FBgn0086698	134.581	1.797685	74.86350501
13502	147	snoRNA:Psi28S-1135a	FBgn0083012	4133.77	88.9301	46.48336165
13420	12021	Xrp1	FBgn0261113	50.2432	32.6957	1.536691369
13367	4090	Hsp83	FBgn0001233	147.088	69.39875	2.119461806
13325	7113	pAbp	FBgn0265297	84.3101	72.1806	1.168043768
12865	23782	sty	FBgn0014388	24.3459	19.07845	1.276094232
12741	72	snoRNA:U76:54Eb	FBgn0063376	7964.09	1175.713	6.773838513
12715	92305	msi	FBgn0011666	6.1995	11.379385	0.544800971
12430	78	snoRNA:Me28S-U3344a	FBgn0086049	7172.02	1204.178	5.955946712
12235	138	snoRNA:Psi18S-1854b	FBgn0083041	3990.16	1173.5	3.400221559
12182	104828	pyd	FBgn0262614	5.23006	7.923545	0.660065665
12147	139	snoRNA:Psi28S-2876	FBgn0086671	3932.96	6155.775	0.638905743
12099	44507	unc-13	FBgn0025726	12.2345	8.031605	1.523294535
11889	77	snoRNA:Me28S-G764	FBgn0020518	6948.96	60738.95	0.114406983
11860	68	snoRNA:Me28S-G3081a	FBgn0063381	7849.48	82.95	94.62905365
11827	33594	CG14082	FBgn0036851	15.8445	0.02428115	652.543228
11674	134	snoRNA:Psi18S-525f	FBgn0083033	3920.85	19.5614	200.4381077
11623	135	snoRNA:hts-a	FBgn0263464	3874.8	149.155	25.97834468
11524	27064	Piezo	FBgn0264953	19.1636	8.489235	2.257400107
11507	139	snoRNA:Psi28S-3327a	FBgn0082967	3725.74	203.6435	18.29540349
11395	76	snoRNA:Me28S-U2134b	FBgn0260002	6747.86	20111.2	0.335527467
11365	165	snoRNA:lola-a	FBgn0263466	3099.92	94.94295	32.65034423
11235	149	snoRNA:Psi28S-3305a	FBgn0082976	3393.53	38.72595	87.62935448
11173	106	snoRNA:Me28S-A2589c	FBgn0086025	4743.83	47.73645	99.37542486
11158	139	snoRNA:Psi28S-1192a	FBgn0083001	3612.74	1685.345	2.143620446
10900	140	snoRNA:Psi28S-3436a	FBgn0086668	3504	1710.415	2.048625626
10877	155	snoRNA:SC35-b	FBgn0263469	3158.22	232.277	13.59678315
10873	139	snoRNA:229	FBgn0065073	3520.46	831.8965	4.231848553
10778	138	snoRNA:Psi28S-1837c	FBgn0082994	3514.99	273.6105	12.84669265
10762	66	snoRNA:U31:54Ed	FBgn0063378	7338.62	209.316	35.06000497
10589	85	snoRNA:U29:54Eb	FBgn0063384	5606.62	70.14235	79.93202395
10546	91071	bun	FBgn0259176	5.21162	12.1837	0.427753474
10519	171339	pum	FBgn0003165	2.76302	8.765645	0.315210119
10108	594	His2B:CG33868	FBgn0053868	765.85	27.2709375	28.08300961
10045	3927	Hsc70-4	FBgn0266599	115.121	92.4456	1.245283713
10006	66	snoRNA:Or-CD10	FBgn0065071	6823.1	209.316	32.59712588
9939	131	snoRNA:Psi28S-3316a	FBgn0082972	3414.57	41.7564	81.77357243
9846	144	snoRNA:Psi28S-2179	FBgn0086666	3077.25	736.14	4.180251039
9812	71	snoRNA:Me18S-C1831	FBgn0065053	6219.63	12910.34	0.481755709
9747	141	snRNA:U4:38AB	FBgn0003931	3111.12	2672.09	1.164302101
9676	94450	hdc	FBgn0010113	4.61062	14.1289	0.326325475
9648	87	snoRNA:U29:54Ec	FBgn0063383	4990.95	161.792	30.84794057
9497	4676	RpS5a	FBgn0002590	91.4065	116.01615	0.787877377
9218	135	snoRNA:Psi18S-1377d	FBgn0083048	3073.04	939.1935	3.271998795
9151	139	snoRNA:Psi28S-3405a	FBgn0082960	2962.91	1054.0695	2.810924707
9012	168533	heph	FBgn0011224	2.40659	1.097145	2.193502226
8965	105	snoRNA:Me28S-A2589a	FBgn0086023	3842.61	32.9678	116.5564581
8873	108	snoRNA:Me28S-A2589b	FBgn0086024	3697.53	1860.59	1.987288978
8632	9415	spi	FBgn0005672	41.2626	14.3211	2.881245156
8479	112	snoRNA:Me18S-A1576	FBgn0025881	3407.15	1535.82	2.21845659
8446	170	snoRNA:lola-c	FBgn0263482	2235.98	8.65265	258.4156299
8348	77873	shot	FBgn0013733	4.82459	2.74144	1.759874373
8314	396067	CG17684	FBgn0263780	0.944727	0.02615835	36.11569537
8282	138422	luna	FBgn0040765	2.69275	0.787153	3.420872435
8265	137	snoRNA:Psi18S-1377b	FBgn0083050	2715.11	304.5585	8.91490469
8224	25320	Moe	FBgn0011661	14.6179	25.4265	0.574908068
8208	90	snoRNA:Me28S-C3420a	FBgn0083988	4104.5	29.5304	138.9923604
8156	134	snoRNA:Or-aca1	FBgn0082925	2739.29	287.3365	9.533386813
8142	131	snoRNA:Psi28S-3316d	FBgn0082969	2797.21	34.4419	81.21532204
8141	79	snoRNA:Me28S-C3227a	FBgn0082940	4637.84	1547.005	2.997947647
8088	19273	CG11486	FBgn0035397	18.8867	1.636515	11.5408047
8042	71	snoRNA:Me28S-C788a	FBgn0086063	5097.66	1269.155	4.016577959
8015	118	scaRNA:MeU2-G25	FBgn0261452	3056.94	9.6683	316.1817486
7990	46560	Trpm	FBgn0265194	7.72323	0.7334265	10.53033944
7894	34339	CG43163	FBgn0262719	10.3461	0.0237697	435.2642229
7858	160	snoRNA:Pi4KIIalpha-a	FBgn0263484	2210.33	7859.805	0.281219445
7853	136	snoRNA:Psi18S-1377c	FBgn0083049	2598.73	146.4705	17.74234402
7826	44365	spen	FBgn0016977	7.93898	7.58673	1.046429753
7801	1731	Mst36Fb	FBgn0261349	202.824	0.0362889	5589.147095
7759	72	snoRNA:Me28S-A774a	FBgn0086079	4849.96	1305.805	3.714153338
7747	77	snoRNA:Me18S-A1806	FBgn0086074	4528.02	103.9587	43.55595058
7735	145	snoRNA:Psi18S-1347c	FBgn0086600	2400.81	765.134	3.137764104
7704	14191	LanA	FBgn0002526	24.4325	17.82105	1.370991047
7627	40088	kis	FBgn0266557	8.56258	12.5286	0.683442683
7547	24073	CG42321	FBgn0259221	14.1094	0.573434	24.60509841
7393	2428	Hlc	FBgn0001565	137.037	1.480805	92.5422321
7335	58824	Ccn	FBgn0052183	5.61191	0.01909985	293.819585
7241	139	snoRNA:Psi18S-525k	FBgn0083028	2344.49	383.507	6.113291283
7172	99	snoRNA:Me18S-C1366	FBgn0082951	3260.4	166.6556	19.56369903
7154	21395	CG3638	FBgn0261444	15.0488	13.62165	1.104770714
6898	167327	dnc	FBgn0000479	1.85534	1.0118355	1.833637978
6858	131	snoRNA:Psi28S-3316e	FBgn0082968	2356.09	153.107	15.38851914
6835	177	scaRNA:PsiU2-55	FBgn0263485	1737.92	10.0216	173.4174184
6738	3925	Ubi-p63E	FBgn0003943	77.2603	24.57225	3.144209423
6736	25587	CG42795	FBgn0261928	11.8481	0.0213248	555.6019283
6695	18898	Pvr	FBgn0032006	15.9441	9.43804	1.689344398
6640	31693	msn	FBgn0010909	9.42909	3.7412	2.520338394
6639	225025	Snap25	FBgn0011288	1.32781	0.0242261	54.80906956
6589	13526	Lk6	FBgn0017581	21.9238	14.92295	1.469133114
6530	140	snoRNA:Psi28S-3316b	FBgn0082971	2099.18	120.984	17.35088937
6522	4538	Act5C	FBgn0000042	64.6817	55.2184	1.171379468
6518	394148	kirre	FBgn0028369	0.744252	0.02133615	34.88220696
6473	191	snRNA:U2:14B	FBgn0003920	1525.24	3662.81	0.416412536
6438	118202	CG42389	FBgn0259735	2.45127	4.23395	0.578955821
6395	75029	ome	FBgn0259175	3.83598	0.0353322	108.5689541
6341	68477	lilli	FBgn0041111	4.16753	1.117915	3.727948905
6334	133	snoRNA:Psi28S-1192c	FBgn0082999	2143.34	1338.695	1.60106671
6318	6573	PNUTS	FBgn0053526	43.2595	4.640425	9.322314228
6308	26721	Sp1	FBgn0020378	10.6244	15.51235	0.684899451
6306	140	snoRNA:Psi28S-1175b	FBgn0083004	2027.17	147.515	13.74212792
6299	33102	kl-5	FBgn0001315	8.56412	0.00660265	1297.073145
6290	15099	Pvf2	FBgn0031888	18.7485	11.2427	1.66761543
6267	147	snoRNA:Psi28S-1153	FBgn0083006	1918.7	14.4857	132.4547657
6189	160	snoRNA:lola-b	FBgn0263481	1740.87	120.57475	14.43809753
6171	148765	Gprk1	FBgn0260798	1.8669	5.393375	0.346146893
6154	2240	alphaTub84B	FBgn0003884	123.644	46.2052	2.675975864
6137	54439	Zasp52	FBgn0265991	5.07354	1.4214985	3.569149035
6061	144411	mamo	FBgn0267033	1.8889	5.681155	0.332485208
6061	137	snoRNA:Psi18S-841b	FBgn0083018	1991.08	64.801	30.72606904
5986	94543	l(2)41Ab	FBgn0262123	2.84953	5.531035	0.515189291
5972	37560	ps	FBgn0261552	7.15582	8.382315	0.853680636
5938	74089	CG4587	FBgn0028863	3.60705	0.11441375	31.52636812
5908	87	snoRNA:Me28S-G3253	FBgn0086075	3056.23	45886.5	0.066604121
5829	44975	uex	FBgn0262124	5.83295	10.509765	0.555002895
5785	100	snoRNA:nop5-x16-a	FBgn0263467	2603.57	37.6511	69.14990531
5753	48703	CG42674	FBgn0261556	5.31623	7.014955	0.757842353
5644	7848	Vha16-1	FBgn0262736	32.3663	31.55705	1.025644032
5642	130	snRNA:U5:23D	FBgn0003934	1953.24	150.667	12.96395362
5637	79	snoRNA:Me28S-C3227b	FBgn0082939	3211.34	478.257	6.714674328
5585	54465	rl	FBgn0003256	4.61499	13.91745	0.331597383
5537	126	snRNA:U5:38ABa	FBgn0043022	1977.74	55.74555	35.47798883
5533	83433	tai	FBgn0041092	2.98461	2.10859	1.41545298
5518	8153	Rm62	FBgn0003261	30.46	24.0461	1.266733483
5508	131313	fru	FBgn0004652	1.88778	6.11485	0.308720574
5442	122408	rdgA	FBgn0261549	2.00085	0.4027865	4.967520014
5431	19869	mbc	FBgn0015513	12.3018	2.3875	5.152586387
5416	124	scaRNA:MeU2-48	FBgn0263471	1965.72	16.99575	115.6595031
5401	32016	Abl	FBgn0000017	7.59228	4.36882	1.737833099
5381	1620	RpLP0	FBgn0000100	149.49	36.8339	4.058489598
5370	33856	cher	FBgn0014141	7.13845	8.047955	0.886989303
5313	11442	sqd	FBgn0263396	20.8979	28.03435	0.745439077
5295	70	snoRNA:Me28S-A992	FBgn0082941	3404.34	463.161	7.350230266
5248	80327	mtd	FBgn0013576	2.94034	6.12391	0.480140956
5227	38246	mld	FBgn0263490	6.1508	6.91182	0.88989586
5194	3494	h	FBgn0001168	66.9028	11.4258	5.855414938
5181	134	snoRNA:Psi28S-1192d	FBgn0082998	1740.1	91.0685	19.10759483
5152	789	CR44326	FBgn0265414	293.876	0.075589	3887.814365
5152	139	snoRNA:Psi28S-3405c	FBgn0082958	1668.12	498.972	3.343113441
5088	146	scaRNA:MeU4-A65	FBgn0261454	1568.41	14.36383	109.1916293
5008	31033	foxo	FBgn0038197	7.26283	2.472	2.938038026
4968	2955	CG15784	FBgn0029766	75.664	7.33326	10.31792136
4940	215671	CG40178	FBgn0058178	1.03086	0.2468525	4.176016042
4934	4605	RpL5	FBgn0064225	48.2208	94.0171	0.512893931
4888	21395	zip	FBgn0265434	10.2822	11.52235	0.892370046
4882	59392	psq	FBgn0263102	3.69943	4.46925	0.82775186
4861	87	snoRNA:kis-a	FBgn0263465	2514.62	33.66585	74.69349504
4856	34699	Doa	FBgn0265998	6.29835	4.854875	1.297324854
4806	15607	Akap200	FBgn0027932	13.8589	20.4497	0.677706763
4805	13274	prominin-like	FBgn0026189	16.2913	7.827	2.081423278
4804	29408	rhea	FBgn0260442	7.35195	3.972475	1.850722786
4777	38560	tou	FBgn0033636	5.57549	3.135655	1.77809421
4776	143	snoRNA:Psi28S-2149	FBgn0086664	1503.12	295.727	5.082795957
4736	135	snoRNA:Psi18S-525j	FBgn0083029	1578.86	95.21245	16.58249525
4724	16022	CycG	FBgn0039858	13.2696	8.7556	1.515555759
4708	13026	CG6191	FBgn0027581	16.2664	0.852458	19.08176121
4703	18278	larp	FBgn0261618	11.5801	6.86415	1.687040639
4690	139	scaRNA:PsiU2-35.45	FBgn0263479	1518.53	262.3965	5.787157984
4688	31273	kst	FBgn0004167	6.74657	4.811815	1.402084245
4682	16427	CG44774	FBgn0266000	12.8274	5.462315	2.348344978
4625	148	snoRNA:CG16892-a	FBgn0263475	1406.42	135.3275	10.39271397
4605	136	snoRNA:Psi28S-1837b	FBgn0082995	1523.9	49.85695	30.56544775
4579	20265	RhoGAP71E	FBgn0036518	10.1693	2.277515	4.46508585
4577	41424	CG30116	FBgn0028496	4.97272	0.0217435	228.6991515
4541	10010	14-3-3zeta	FBgn0004907	20.4166	33.8304	0.603498628
4537	45023	Ect4	FBgn0262579	4.53523	2.92752	1.549171312
4481	142	snoRNA:Psi18S-1347b	FBgn0083053	1420.21	273.584	5.191129598
4439	113743	Eip75B	FBgn0000568	1.75641	5.500145	0.319338854
4365	44520	MESR3	FBgn0032694	4.4126	3.745125	1.178225026
4363	17360	SP2637	FBgn0034371	11.311	14.23715	0.794470803
4346	80446	Prosap	FBgn0040752	2.43137	1.19577	2.033309081
4346	135294	Dbp80	FBgn0024804	1.44569	8.376535	0.172588069
4339	4145	eIF-4a	FBgn0001942	47.1119	54.7644	0.860265063
4327	105011	CG43658	FBgn0263706	1.85446	3.55359	0.521855363
4327	18120	Scgdelta	FBgn0025391	10.7472	0.15242925	70.50615285
4326	137	snoRNA:Psi28S-1192b	FBgn0083000	1421.12	1565.675	0.90767241
4285	3313	CG7033	FBgn0030086	58.2096	12.2396	4.755841694
4276	4146	His3.3B	FBgn0004828	46.4166	25.602	1.813006796
4274	22270	aop	FBgn0000097	8.63733	2.462395	3.507694744
4262	8903	chic	FBgn0000308	21.5448	52.6367	0.409311374
4223	58317	Pde11	FBgn0085370	3.25905	1.93144	1.687367974
4186	39476	Mob2	FBgn0259481	4.77234	3.03156	1.574219214
4186	14626	CtBP	FBgn0020496	12.8807	12.2968	1.047483898
4151	79	snoRNA:U49:66Da	FBgn0060292	2364.78	2100.505	1.125814983
4150	3657	CG12831	FBgn0033141	51.0726	0.0347429	1470.015456
4144	16962	puc	FBgn0243512	10.9953	4.87965	2.253296855
4139	23276	zfh1	FBgn0004606	8.00299	3.24991	2.462526655
4131	67701	scrib	FBgn0263289	2.74616	4.00733	0.685284217
4115	12861	Not1	FBgn0085436	14.3999	5.51402	2.611506668
4113	51172	cic	FBgn0262582	3.61736	4.00947	0.902204032
4109	118733	kek5	FBgn0031016	1.55751	2.730695	0.570371279
4107	57192	Lmpt	FBgn0261565	3.23188	2.58637	1.24958146
4093	11353	Hrb27C	FBgn0004838	16.2254	29.8585	0.543409749
4064	2205	Xbp1	FBgn0021872	82.9488	19.2735	4.303774613
4039	133	snoRNA:Psi18S-525g	FBgn0083032	1366.74	47.79385	28.59656629
4032	23739	Trf2	FBgn0261793	7.64405	3.956495	1.932025694
4025	5338	MRE23	FBgn0262741	33.9354	0.02620015	1295.236859
4017	15111	crol	FBgn0020309	11.9639	8.058395	1.484650479
3999	145446	Lar	FBgn0000464	1.23741	0.92055	1.344207267
3997	139	snoRNA:Psi18S-1820	FBgn0026169	1294.15	2154.48	0.600678586
3987	91609	Parp	FBgn0010247	1.95872	0.160866	12.17609688
3984	121571	CG45186	FBgn0266696	1.47487	2.05172	0.718845651
3947	69153	mam	FBgn0002643	2.56875	3.56037	0.721484003
3940	98294	CG43759	FBgn0264090	1.80399	5.33805	0.337949251
3911	594	His2B:CG33876	FBgn0053876	296.324	24.32205833	12.18334386
3911	55911	Pdp1	FBgn0016694	3.14815	4.46187	0.705567397
3907	40739	RhoGAP19D	FBgn0031118	4.31617	2.31417	1.865104984
3905	8140	CG13868	FBgn0034501	21.5905	6.69581	3.224479189
3897	7218	betaTub60D	FBgn0003888	24.2985	18.73495	1.296961027
3892	2931	alphagamma-element:CR32865	FBgn0052865	59.7616	14.0632	4.249502247
3881	594	His2B:CG33886	FBgn0053886	294.051	24.60395	11.95137366
3881	13664	Tsp39D	FBgn0032943	12.7829	1.24251	10.28796549
3877	594	His2B:CG33902	FBgn0053902	293.748	24.4142	12.03185032
3876	35969	CG42788	FBgn0261859	4.84976	2.526575	1.919499718
3876	594	His2B:CG33888	FBgn0053888	293.672	14.42515833	20.35832073
3866	135047	AGO3	FBgn0250816	1.28837	0.0662818	19.43776421
3864	30724	PMCA	FBgn0259214	5.66011	14.23605	0.397589921
3860	28118	kay	FBgn0001297	6.17829	5.730745	1.078095431
3855	594	His2B:CG33910	FBgn0053910	292.081	25.22116667	11.58078862
3850	2478	RpS4	FBgn0011284	69.9237	60.0881	1.163686321
3849	41962	Hers	FBgn0052529	4.12816	4.571415	0.903037681
3841	8019	14-3-3epsilon	FBgn0020238	21.557	51.34925	0.41981139
3830	45942	brat	FBgn0010300	3.75192	5.65535	0.663428435
3828	81214	EcR	FBgn0000546	2.12132	3.864755	0.54888861
3821	23628	fs(1)h	FBgn0004656	7.27805	5.475225	1.329269573
3820	33111	Bsg	FBgn0261822	5.19226	6.673355	0.778058413
3818	5891	lace	FBgn0002524	29.1684	11.44175	2.549295344
3796	17677	Sin3A	FBgn0022764	9.66458	4.33489	2.229486792
3789	72719	Mmp2	FBgn0033438	2.34499	4.274465	0.548604328
3770	73530	SNF4Agamma	FBgn0264357	2.3075	4.80884	0.479845451
3695	7969	Oda	FBgn0014184	20.8678	18.7054	1.115602981
3691	5726	Tsp5D	FBgn0029837	29.0107	0.0302803	958.0717496
3671	127	snoRNA:Psi18S-640c	FBgn0083024	1300.91	15.5783	83.5078282
3668	19314	Bruce	FBgn0266717	8.54717	3.68382	2.320192083
3656	50702	ftz-f1	FBgn0001078	3.24524	2.350995	1.380368737
3642	9336	Clic	FBgn0030529	17.5568	16.8711	1.040643467
3595	34289	KrT95D	FBgn0020647	4.71856	1.51624	3.112013929
3563	42744	bnl	FBgn0014135	3.75151	20.2234	0.185503427
3557	34663	CG30089	FBgn0050089	4.61831	5.858545	0.788303239
3556	38893	trio	FBgn0024277	4.11486	1.701065	2.418990456
3555	86644	CG42238	FBgn0250867	1.84657	3.841035	0.480748028
3540	12494	cwo	FBgn0259938	12.7517	4.57288	2.788549011
3537	12351	CG32944	FBgn0052944	12.8884	0.134732	95.65953151
3533	25762	MRP	FBgn0032456	6.17205	7.481685	0.824954539
3527	14357	CG1718	FBgn0031170	11.0562	0.4859975	22.74949974
3522	5688	GlyS	FBgn0266064	27.8673	1.489195	18.71299595
3511	73057	Nipped-A	FBgn0053554	2.16289	4.1324	0.523398025
3494	1190	RpL15	FBgn0028697	132.142	143.5575	0.92048134
3465	30532	osa	FBgn0261885	5.10756	3.414705	1.495754392
3464	44944	pan	FBgn0085432	3.46874	32.84695	0.105603108
3446	41624	CR44779	FBgn0266005	3.72595	0.07945475	46.89398683
3431	2573	RpS7	FBgn0039757	60.0131	87.41925	0.686497539
3414	49073	InR	FBgn0013984	3.13102	0.7713095	4.059356199
3403	143	snoRNA:Psi18S-841a	FBgn0086669	1071	210.7975	5.080705416
3388	45961	jim	FBgn0027339	3.31756	5.88965	0.563286443
3379	13338	Unc-76	FBgn0040395	11.4015	4.81288	2.368955802
3378	103470	RhoGEF64C	FBgn0035574	1.4693	4.82935	0.304243842
3358	87	snoRNA:Me18S-A469	FBgn0086041	1737.11	1095.1365	1.586204094
3341	37345	Nipped-B	FBgn0026401	4.02633	5.070125	0.79412835
3314	38272	CG9932	FBgn0262160	3.89706	2.974395	1.310202579
3312	52628	Gprk2	FBgn0261988	2.8323	2.10855	1.343245358
3312	2281	RpL10	FBgn0024733	65.3477	54.7142	1.194346257
3292	29520	Jupiter	FBgn0051363	5.0189	14.60445	0.34365553
3286	5530	Bacc	FBgn0031453	26.7428	27.5554	0.970510317
3272	10957	CR44754	FBgn0265967	13.4396	0.010808	1243.486306
3267	14062	gw	FBgn0051992	10.456	4.905285	2.131578491
3265	92188	AstA-R1	FBgn0266429	1.59395	0.0142483	111.8694862
3264	32316	gish	FBgn0250823	4.54567	7.281295	0.624294167
3249	138	snoRNA:Psi18S-1854a	FBgn0083042	1059.59	154.7775	6.845891683
3215	26172	CG31038	FBgn0051038	5.52852	0.07379275	74.91955511
3195	63975	Dscam1	FBgn0033159	2.24763	1.461005	1.538413626
3163	141	snoRNA:Psi28S-1135d	FBgn0083009	1009.59	288.657	3.497542065
3149	90144	osp	FBgn0003016	1.57218	0.11828585	13.29136156
3140	83404	CG44422	FBgn0265595	1.69437	0.0218881	77.41055642
3133	5421	Hsc70-3	FBgn0001218	26.0103	18.81195	1.382647732
3128	22945	HDAC4	FBgn0041210	6.13541	2.90927	2.108917357
3116	51818	CG43921	FBgn0264542	2.70634	0.557045	4.858386665
3110	1178	Thor	FBgn0261560	118.817	10.865905	10.9348462
3106	32720	CG32369	FBgn0052369	4.27222	2.81825	1.515912357
3089	23277	Pde8	FBgn0266377	5.9725	1.74663	3.419442011
3078	30067	Mbs	FBgn0005536	4.60727	4.138855	1.113175021
3075	5426	CG12316	FBgn0036483	25.5053	1.196765	21.31186992
3064	1009	Hsp26	FBgn0001225	136.667	40.59265	3.366791771
3051	41863	CG42684	FBgn0261570	3.28002	2.769415	1.184372873
3046	42039	Teh1	FBgn0037766	3.26094	0.01134385	287.463251
3045	90	snoRNA:MeU6-A47	FBgn0025882	1522.68	219.041	6.951575276
3033	67040	kl-2	FBgn0001313	2.03612	0.0107509	189.3906557
3018	9043	atl	FBgn0039213	15.0201	2.6	5.776961538
2990	64996	rdx	FBgn0264493	2.07038	2.75527	0.75142545
2986	22803	C3G	FBgn0259228	5.89336	0.6614825	8.909321108
2971	10970	wech	FBgn0259745	12.1888	1.0406785	11.71235881
2966	150	snoRNA:Psi18S-996	FBgn0083014	889.908	197.91	4.496528725
2954	7066	Pect	FBgn0032482	18.8149	7.296415	2.578649926
2950	17302	poe	FBgn0011230	7.67345	3.530115	2.173711055
2935	17209	Acsl	FBgn0263120	7.67569	7.18288	1.06860897
2933	36317	CG31191	FBgn0051191	3.63469	0.01054145	344.7998141
2922	8099	Chd64	FBgn0035499	16.2373	35.67465	0.455149525
2913	11537	l(2)gl	FBgn0002121	11.3635	6.49374	1.749916073
2903	22306	CG14322	FBgn0038532	5.85721	0.766126	7.64523068
2903	20582	GlcAT-P	FBgn0036144	6.34782	17.1479	0.370180605
2897	18340	lt	FBgn0002566	7.1091	5.95802	1.193198412
2890	4325	CG1673	FBgn0030482	30.073	11.67745	2.575305396
2886	20271	Mkp3	FBgn0036844	6.40747	2.91264	2.199883954
2881	519	RpL41	FBgn0066084	249.828	1126.192	0.221834288
2875	54286	jvl	FBgn0263929	2.3835	1.892425	1.259495092
2868	15574	ptc	FBgn0003892	8.28789	9.278825	0.893204689
2861	27871	hts	FBgn0263391	4.61988	3.01265	1.533493768
2844	22073	ena	FBgn0000578	5.79874	2.992165	1.937974677
2841	146550	CG40470	FBgn0058470	0.87247	0.0478018	18.25182315
2838	14965	Myo31DF	FBgn0086347	8.53495	4.03685	2.114259881
2835	594	His2B:CG33882	FBgn0053882	214.799	24.683875	8.701996749
2832	79098	sbb	FBgn0010575	1.61136	1.99207	0.808887238
2831	16912	Rtnl1	FBgn0053113	7.53373	6.062075	1.242764235
2825	95353	spri	FBgn0085443	1.33337	3.28321	0.406117793
2814	1395	RpS3	FBgn0002622	90.7852	60.2051	1.507932052
2813	16809	ru	FBgn0003295	7.5317	0.0278373	270.5614409
2812	41131	cnc	FBgn0262975	3.07688	2.868785	1.072537677
2812	37351	N	FBgn0004647	3.38827	3.76601	0.899697558
2808	883	Hsp23	FBgn0001224	143.12	40.9979	3.49091051
2807	18021	upSET	FBgn0036398	7.01017	2.615765	2.67996934
2804	5550	Cks85A	FBgn0037613	22.7379	5.826035	3.902808685
2803	2174	CR45140	FBgn0266633	58.0268	7.680615	7.554967929
2800	2160	DnaJ-1	FBgn0263106	58.3404	7.60528	7.671039068
2797	15144	MESK2	FBgn0043070	8.31222	5.537165	1.501168919
2770	594	His2B:CG33880	FBgn0053880	209.874	24.83735	8.449935279
2766	130	snoRNA:Psi18S-640d	FBgn0083023	957.578	7.52065	127.3264944
2764	1738	RpS9	FBgn0010408	71.5737	46.6084	1.535639498
2755	9324	Nup358	FBgn0039302	13.2979	9.63147	1.380671902
2753	14688	cora	FBgn0010434	8.43546	6.8733	1.227279473
2752	4281	betaTub56D	FBgn0003887	28.9313	45.43245	0.636798148
2748	24558	dnt	FBgn0024245	5.03604	0.17831445	28.24246717
2746	27408	Tm1	FBgn0003721	4.50908	12.52065	0.360131463
2741	18464	mrj	FBgn0034091	6.68111	3.95838	1.68783947
2736	7093	Lsd-2	FBgn0030608	17.3601	10.65615	1.629115581
2732	63487	sima	FBgn0266411	1.93669	3.101275	0.624481866
2708	35024	Cdep	FBgn0265082	3.47975	2.861625	1.216004892
2708	10992	hyd	FBgn0002431	11.0876	3.455975	3.2082408
2704	53997	Syp	FBgn0038826	2.25373	5.877405	0.383456645
2697	1531	RpS23	FBgn0033912	79.2813	241.3985	0.32842499
2681	412	His4:CG33909	FBgn0053909	292.863	8.83555	33.14598412
2680	411	His4:CG33907	FBgn0053907	293.466	20.82685	14.09075304
2679	1791	RpS11	FBgn0033699	67.3197	76.65555	0.878210384
2678	7144	CR45054	FBgn0266414	16.8707	3.37705	4.995691506
2669	10268	ced-6	FBgn0029092	11.6984	11.4528	1.021444538
2669	69711	ct	FBgn0004198	1.72311	3.534615	0.487495809
2665	4868	cib	FBgn0026084	24.6384	46.95665	0.524705233
2660	2230	Hsp68	FBgn0001230	53.6836	16.88125	3.180072566
2653	3122	CG1943	FBgn0037468	38.2445	27.34995	1.398338937
2652	412	His4:CG33889	FBgn0053889	289.695	10.6068	27.31219595
2641	25995	simj	FBgn0010762	4.5724	3.81638	1.198098722
2640	10059	Unr	FBgn0263352	11.8118	2.05647	5.743725899
2630	2352	tsr	FBgn0011726	50.325	52.17175	0.964602491
2623	213	CR40469	FBgn0058469	554.222	9434.525	0.058744028
2599	3597	eIF3-S8	FBgn0034258	32.5185	9.072045	3.584472961
2597	412	His4:CG33901	FBgn0053901	283.687	9.860483333	28.77009072
2582	5102	Pdi	FBgn0014002	22.7762	21.35435	1.066583623
2563	8250	Atg18b	FBgn0032935	13.9817	0.3616745	38.65824104
2561	492	His2A:CG33862	FBgn0053862	234.266	29.315275	7.991260529
2544	129	snoRNA:Psi18S-525e	FBgn0083034	887.55	37.9216	23.40486688
2534	133932	CG40006	FBgn0058006	0.851505	0.153828	5.535435681
2533	59178	CG34356	FBgn0085385	1.92637	0.0385764	49.93648967
2533	20566	wdb	FBgn0027492	5.54307	5.206255	1.064694296
2512	128	snoRNA:Psi18S-640g	FBgn0083020	883.232	7.95635	111.0096967
2509	27525	Atpalpha	FBgn0002921	4.1024	8.1987	0.50037201
2508	21624	nej	FBgn0261617	5.21983	2.036375	2.563295071
2508	1646	CG5010	FBgn0260747	68.5745	5.955855	11.51379609
2506	11766	CG11505	FBgn0035424	9.58556	3.70858	2.584698186
2506	18197	toy	FBgn0019650	6.19793	0.1060023	58.46976905
2505	4194	Dgp-1	FBgn0027836	26.8809	7.298195	3.683225784
2499	7740	NAT1	FBgn0010488	14.5308	9.29246	1.563719403
2498	41279	Mid1	FBgn0053988	2.72351	0.0599183	45.45372616
2493	113644	sm	FBgn0003435	0.987281	0.309847	3.186350037
2491	4665	unpg	FBgn0015561	24.0319	11.9164	2.016708066
2483	8220	Ehbp1	FBgn0034180	13.5947	2.083775	6.524072897
2483	1287	RpS2	FBgn0004867	86.8287	48.6639	1.784252803
2473	11999	beta-Spec	FBgn0250788	9.27565	5.23409	1.772160968
2463	21462	CG9005	FBgn0033638	5.16487	2.747865	1.879593794
2463	1631	Hsp27	FBgn0001226	67.9635	10.7008	6.351254112
2457	10838	lig	FBgn0020279	10.2028	8.159795	1.25037455
2454	58308	shn	FBgn0003396	1.89414	0.8747485	2.165353813
2449	5039	Uba1	FBgn0023143	21.8731	10.371925	2.108875643
2448	40699	baz	FBgn0000163	2.70703	1.14026	2.37404627
2441	14222	CG12065	FBgn0030052	7.72453	2.83881	2.721045086
2435	1968	Rack1	FBgn0020618	55.6851	45.3219	1.228657669
2434	5787	kek1	FBgn0015399	18.9292	5.202175	3.638708809
2426	32385	Meltrin	FBgn0265140	3.37141	2.691475	1.252625419
2414	492	His2A:CG33856	FBgn0053856	220.819	19.03495	11.60071342
2394	12141	ImpL2	FBgn0001257	8.87432	15.144065	0.585993259
2393	492	His2A:CG33859	FBgn0053859	218.899	19.0485	11.49166601
2392	3623	Df31	FBgn0022893	29.7138	65.97615	0.450371839
2387	38448	CG42324	FBgn0259224	2.79411	2.307085	1.211099721
2387	129894	Sema-1a	FBgn0011259	0.827044	0.296746	2.787043465
2378	87914	mub	FBgn0262737	1.21736	3.248185	0.374781609
2376	52384	tkv	FBgn0003716	2.04133	3.19856	0.638202816
2376	1545	bic	FBgn0000181	69.2123	48.52105	1.426438628
2373	594	His2B:CG17949	FBgn0061209	179.795	24.323625	7.391784736
2362	40909	siz	FBgn0026179	2.59852	1.280645	2.029071288
2362	55323	Ptp10D	FBgn0004370	1.9215	4.97811	0.385989864
2360	14702	AGO1	FBgn0262739	7.22438	4.605465	1.568653762
2355	30975	RhoGAP18B	FBgn0261461	3.42172	1.43596	2.382879746
2339	5337	Tudor-SN	FBgn0035121	19.7241	8.171625	2.413730439
2333	1317	RpL7	FBgn0005593	79.7249	59.79405	1.333324971
2328	15770	bif	FBgn0014133	6.6438	2.95365	2.249352496
2327	4106	lost	FBgn0263594	25.506	20.34925	1.253412288
2307	5580	B52	FBgn0004587	18.6071	5.30123	3.50995901
2303	6667	Hsc70Cb	FBgn0026418	15.5464	7.372525	2.108694104
2303	22385	Hnf4	FBgn0004914	4.63022	2.513785	1.841931589
2298	1937	Ef1gamma	FBgn0029176	53.3932	31.361	1.702534996
2288	13966	Gclc	FBgn0040319	7.37308	3.2972	2.236164018
2288	912	RpLP1	FBgn0002593	112.908	99.56955	1.133961136
2273	135	snoRNA:Psi28S-1175c	FBgn0083003	757.759	489.181	1.549036042
2267	6933	Pep	FBgn0004401	14.7162	10.9598	1.342743481
2255	37167	spir	FBgn0003475	2.73058	0.7149085	3.819481794
2252	1825	shu	FBgn0003401	55.5355	1.81455	30.60565981
2251	15418	eIF4G	FBgn0023213	6.57072	8.89629	0.738591031
2243	492	His2A:CG33853	FBgn0053853	205.177	19.0571	10.76643351
2240	47596	sky	FBgn0032901	2.11808	3.437245	0.616214439
2239	1482	RpL12	FBgn0034968	67.9941	65.2951	1.041335414
2238	1942	RpS26	FBgn0261597	51.8652	88.27745	0.5875249
2227	107222	CR44833	FBgn0266096	0.934763	1.99473	0.468616304
2215	1332	RpL13	FBgn0011272	74.8402	53.68835	1.39397467
2209	138	scaRNA:PsiU5-44	FBgn0263487	720.413	177.2495	4.064400746
2208	17747	ACC	FBgn0033246	5.59937	6.00787	0.932005852
2204	6413	CG10077	FBgn0035720	15.4673	5.83392	2.651270501
2202	1427	RpL8	FBgn0261602	69.4478	34.6145	2.00632105
2202	6091	CG5098	FBgn0034300	16.2702	0.9715935	16.74589219
2202	49047	Spn	FBgn0010905	2.02055	1.233595	1.637936276
2201	9145	cg	FBgn0000289	10.8318	6.988375	1.549974064
2198	48455	hppy	FBgn0263395	2.04152	1.30887	1.559757654
2192	8905	eff	FBgn0011217	11.0783	29.31555	0.377898419
2185	10315	CG7518	FBgn0038108	9.53339	2.175495	4.382170495
2185	13661	faf	FBgn0005632	7.19837	4.10852	1.752059136
2183	10396	CG42588	FBgn0260965	9.45045	2.807794	3.365791792
2159	1670	RpL19	FBgn0002607	58.1837	86.175	0.675180737
2151	51088	dpr3	FBgn0053516	1.8949	0.0194395	97.47678695
2151	5926	mts	FBgn0004177	16.3359	12.0839	1.351873154
2145	94296	fz	FBgn0001085	1.02376	1.36163	0.751863575
2144	20065	CG17574	FBgn0033777	4.80896	26.1687	0.183767631
2142	5505	Trxr-1	FBgn0020653	17.5117	8.32004	2.104761516
2140	13173	Baldspot	FBgn0260960	7.31129	4.801785	1.522619193
2137	17819	CrebA	FBgn0004396	5.39742	3.48783	1.547500882
2134	90030	cv-c	FBgn0086901	1.06677	0.9208995	1.158400021
2127	32319	eIF5B	FBgn0026259	2.96193	5.01379	0.590756693
2125	6942	CG30122	FBgn0050122	13.7765	6.45044	2.135745779
2120	9761	Swip-1	FBgn0032731	9.77477	7.386535	1.323322776
2120	53792	Samuel	FBgn0032330	1.77371	3.64779	0.486242355
2117	2988	Hel25E	FBgn0014189	31.8864	9.036265	3.528714574
2116	17692	CG43736	FBgn0263993	5.38275	2.49014	2.161625451
2115	3081	blw	FBgn0011211	30.8947	10.2507	3.013911245
2110	9032	fax	FBgn0014163	10.5139	7.359505	1.428615104
2109	1175	RpS20	FBgn0019936	80.78	88.6527	0.911196162
2107	45908	CG11873	FBgn0039633	2.06558	1.23704	1.66977624
2104	17463	RhoGEF2	FBgn0023172	5.42241	2.48238	2.184359365
2102	3242	cbt	FBgn0043364	29.18	6.91211	4.221576335
2101	3974	stg	FBgn0003525	23.7938	20.1755	1.17934128
2092	603	RpLP2	FBgn0003274	156.138	147.9265	1.055510676
2088	16988	Stat92E	FBgn0016917	5.53163	4.60196	1.202016097
2083	15973	Cht7	FBgn0035398	5.86905	0.12224815	48.00931548
2081	18088	CG17646	FBgn0264494	5.17782	3.848	1.345587318
2081	6160	CHKov1	FBgn0045761	15.204	4.64731	3.271570005
2076	2508	CG3800	FBgn0034802	37.2533	45.14985	0.825103516
2075	7269	scny	FBgn0260936	12.8472	2.746255	4.678079785
2073	24174	crp	FBgn0001994	3.85937	5.11086	0.75513123
2070	13742	Socs36E	FBgn0041184	6.77931	2.79335	2.42694614
2069	4287	JhI-21	FBgn0028425	21.7206	7.676535	2.829479707
2068	1444	RpL24	FBgn0032518	64.4538	55.44755	1.162428277
2067	66016	Hr4	FBgn0264562	1.40915	0.04036465	34.91049718
2065	16332	Fs(2)Ket	FBgn0262743	5.69044	5.302685	1.073124276
2052	2548	CG2839	FBgn0031273	36.2446	0.0189284	1914.826398
2050	8726	CG18659	FBgn0027561	10.5731	2.658665	3.976845522
2046	31719	CG34449	FBgn0085478	2.90303	2.2838	1.271140205
2045	93009	Snoo	FBgn0085450	0.98954	0.943401	1.048907093
2045	23545	trx	FBgn0003862	3.90895	1.56077	2.504500983
2043	75861	CG32521	FBgn0052521	1.21203	1.818865	0.666366113
2042	40111	dlg1	FBgn0001624	2.29117	7.41098	0.309158843
2029	20158	CG9674	FBgn0036663	4.53002	2.17937	2.07859152
2029	16445	Pdk1	FBgn0020386	5.55282	3.256425	1.705188973
2028	8576	CG3635	FBgn0032981	10.6426	0.083477	127.4914048
2022	3080	ref(2)P	FBgn0003231	29.5458	9.91462	2.98002344
2019	31151	CG17816	FBgn0037525	2.91695	0.3660175	7.969427691
2016	10267	wge	FBgn0051151	8.83715	4.17645	2.115947755
2015	35669	CG30015	FBgn0050015	2.54243	1.26093	2.016313356
2008	10442	CG7564	FBgn0036734	8.65456	1.846525	4.686944396
2008	1360	RpL10Ab	FBgn0036213	66.4492	53.5443	1.241013516
2006	7523	rin	FBgn0015778	12.0007	9.289835	1.291809811
2003	30951	Src42A	FBgn0264959	2.91254	4.677685	0.622645604
2002	9097	Dp1	FBgn0027835	9.90447	6.357195	1.557993738
1999	12986	E(bx)	FBgn0000541	6.92792	3.673535	1.885900094
1998	14024	oys	FBgn0033476	6.41193	7.058225	0.908433778
1994	42351	laccase2	FBgn0259247	2.11898	1.902275	1.11391886
1991	24301	Gmap	FBgn0027287	3.68733	2.109765	1.747744417
1991	1386	RpL14	FBgn0017579	64.6507	62.7356	1.030526527
1989	4542	Rho1	FBgn0014020	19.7085	17.91675	1.100004186
1985	27542	CG30440	FBgn0050440	3.24362	0.756773	4.286120144
1982	65139	plum	FBgn0039431	1.36939	3.1448	0.435445815
1980	13382	S6k	FBgn0015806	6.65901	1.955895	3.404584602
1978	29890	Pli	FBgn0025574	2.97828	3.85489	0.772597921
1970	123448	bbg	FBgn0087007	0.718203	0.1711105	4.19730525
1969	13044	l(3)L1231	FBgn0086686	6.7936	2.746995	2.473102426
1962	132	snoRNA:Psi18S-841c	FBgn0083017	668.945	28.4624	23.50276154
1960	10013	l(3)05822	FBgn0010877	8.80962	2.0539	4.289215639
1957	1042	RpL26	FBgn0036825	84.5256	56.84975	1.48682448
1953	19307	CG8184	FBgn0030674	4.55253	2.384055	1.909574234
1952	21844	pico	FBgn0261811	4.02173	3.355075	1.198700476
1949	9829	Pdcd4	FBgn0030520	8.92417	18.9781	0.470235166
1944	1148	RpL18	FBgn0035753	76.2113	35.82765	2.127164355
1943	13227	E(Pc)	FBgn0000581	6.61114	2.15629	3.065979066
1939	1274	CG12384	FBgn0033624	68.4973	9.41997	7.271498742
1933	3607	CG40191	FBgn0058191	24.1185	6.789935	3.55209586
1930	17206	PlexA	FBgn0025741	5.04827	5.51017	0.916173185
1927	16192	RasGAP1	FBgn0004390	5.35607	5.439485	0.984664909
1926	5123	scra	FBgn0261385	16.9199	6.1063	2.770892357
1922	8326	velo	FBgn0035713	10.3892	1.541775	6.738467027
1912	20537	Psa	FBgn0261243	4.19002	1.10944	3.776698154
1912	18657	CG32758	FBgn0052758	4.61223	4.822065	0.956484411
1906	159	snRNA:U4atac:82E	FBgn0263018	539.499	48.98665	11.0131842
1897	11754	Gp150	FBgn0013272	7.26351	7.23519	1.003914203
1896	15402	tacc	FBgn0026620	5.54021	6.963185	0.795643086
1892	16842	Patronin	FBgn0263197	5.05583	2.077065	2.434122187
1884	11771	PRL-1	FBgn0024734	7.20332	7.98783	0.901786843
1881	2988	pst	FBgn0035770	28.3317	3.20545	8.838603004
1879	9591	tud	FBgn0003891	8.81715	4.515525	1.952630093
1878	1259	RpS25	FBgn0086472	67.1328	127.6265	0.52600988
1875	17425	step	FBgn0086779	4.84277	2.36998	2.043380113
1875	50950	caps	FBgn0023095	1.65624	0.3715525	4.45762039
1873	21525	ttk	FBgn0003870	3.91615	4.63481	0.844942943
1872	9331	ci	FBgn0004859	9.02907	6.698065	1.348011702
1871	12810	nocte	FBgn0261710	6.5734	5.670905	1.159144793
1871	11383	CG42232	FBgn0250754	7.39745	3.800985	1.946192895
1871	12006	Rip11	FBgn0027335	7.01359	3.82273	1.834707133
1870	1559	RpS27	FBgn0039300	53.9835	117.4385	0.459674638
1870	4795	CG5059	FBgn0037007	17.5517	4.136985	4.242630805
1869	14364	dikar	FBgn0261934	5.85597	2.072385	2.825715299
1869	17852	HERC2	FBgn0031107	4.71181	1.82855	2.576801291
1865	1410	RpS12	FBgn0260441	59.5285	70.2113	0.847847854
1862	22747	Gug	FBgn0010825	3.68401	3.30109	1.115998049
1861	9837	Trf4-1	FBgn0030049	8.5143	2.05106	4.151170614
1859	17487	drongo	FBgn0020304	4.78442	1.05967	4.51500939
1859	41708	nkd	FBgn0002945	2.00597	5.09229	0.39392297
1854	19396	lbk	FBgn0034083	4.30192	0.8042785	5.348793981
1848	14491	fwd	FBgn0004373	5.73943	1.984025	2.892821411
1846	46497	KCNQ	FBgn0033494	1.78678	0.327547	5.455033934
1845	21633	p130CAS	FBgn0035101	3.83835	0.990905	3.873580212
1845	5400	msk	FBgn0026252	15.3769	6.768795	2.271733743
1838	15602	eIF-4B	FBgn0020660	5.30189	12.52825	0.42319478
1830	10481	Cirl	FBgn0033313	7.85803	3.941835	1.993495415
1824	35029	sowah	FBgn0036302	2.34349	1.11835	2.09548889
1819	135	snoRNA:Psi18S-525i	FBgn0083030	606.407	13.11955	46.22163108
1816	19508	CG11360	FBgn0039920	4.18956	3.199775	1.309329562
1816	6009	edl	FBgn0023214	13.6013	3.79152	3.587294805
1816	19464	hig	FBgn0010114	4.19903	0.8748505	4.799711494
1812	11880	rgr	FBgn0033310	6.86447	3.339815	2.055344383
1811	1036	RpL36A	FBgn0031980	78.6727	107.2775	0.733356948
1807	53142	CG42346	FBgn0259677	1.53033	0.5201075	2.942334037
1807	4868	Eno	FBgn0000579	16.706	12.65785	1.319813396
1806	6584	capt	FBgn0261458	12.3451	3.533915	3.493321147
1804	3440	Gp93	FBgn0039562	23.6017	12.35925	1.90963853
1794	8320	nsl1	FBgn0262527	9.7043	4.248575	2.284130561
1794	6929	AGO2	FBgn0087035	11.6524	6.083875	1.915292474
1793	2929	eIF3-S9	FBgn0034237	27.5503	13.22525	2.083159109
1793	726	ix	FBgn0001276	111.15	0.8739765	127.1773326
1790	89737	br	FBgn0000210	0.897732	2.57721	0.348334827
1789	12554	jigr1	FBgn0039350	6.41348	9.66628	0.663489988
1780	23311	sd	FBgn0003345	3.43656	2.342545	1.467019844
1779	8846	Vha100-2	FBgn0028670	9.05095	4.54421	1.991754342
1777	61650	ttv	FBgn0265974	1.29724	1.26577	1.024862337
1776	1431	RpL9	FBgn0015756	55.8558	32.31605	1.728422873
1770	10557	CG12054	FBgn0039831	7.54567	2.60272	2.899147815
1763	8740	Prp8	FBgn0033688	9.07833	2.68567	3.380284994
1757	119758	CG43867	FBgn0264449	0.660286	0.9650555	0.684194847
1756	3851	Arf79F	FBgn0010348	20.5218	25.70385	0.798394015
1752	7353	Pi3K21B	FBgn0020622	10.7235	3.393335	3.160165442
1750	764	RpL21	FBgn0032987	103.088	189.229	0.544779077
1749	45355	CG17514	FBgn0039959	1.73552	2.23409	0.776835311
1749	14775	Ank	FBgn0011747	5.32755	4.17597	1.275763475
1743	59072	tyn	FBgn0029128	1.32795	0.1636435	8.1148961
1739	2250	RpS16	FBgn0034743	34.7842	61.12715	0.569046651
1738	5448	Karybeta3	FBgn0087013	14.3575	7.763355	1.849393722
1733	8592	mys	FBgn0004657	9.07757	5.547285	1.636398707
1732	47269	fry	FBgn0016081	1.64906	0.795868	2.07202702
1730	7522	Ald	FBgn0000064	10.3509	10.197965	1.014996619
1727	104436	Ir41a	FBgn0040849	0.74423	0.2243725	3.316939465
1720	5913	AdSS	FBgn0027493	13.0914	5.722515	2.287700425
1718	3177	Droj2	FBgn0038145	24.3372	14.52535	1.675498353
1714	52953	pigs	FBgn0029881	1.45675	1.55434	0.937214509
1710	58655	CG33144	FBgn0053144	1.31207	0.3239835	4.049805006
1709	21087	Efa6	FBgn0051158	3.64748	2.217485	1.644872457
1706	11393	Ncoa6	FBgn0031698	6.73917	1.586835	4.246925484
1696	17624	be	FBgn0052594	4.33098	2.43796	1.776477055
1695	54656	Mp	FBgn0260660	1.39572	0.0270641	51.5709002
1693	1311	RpL23	FBgn0010078	58.1192	159.388	0.364639747
1692	1412	RpL6	FBgn0039857	53.9301	80.4889	0.67003152
1692	1118	RpS15	FBgn0034138	68.112	63.3709	1.074815097
1691	10964	Su(var)2-HP2	FBgn0026427	6.94128	1.721145	4.032943186
1690	7944	Tep4	FBgn0041180	9.57442	4.6662	2.051866615
1690	34678	tara	FBgn0040071	2.1933	1.21429	1.806240684
1690	15623	hang	FBgn0026575	4.86841	2.83707	1.715999253
1687	1035	Tctp	FBgn0037874	73.3567	65.37935	1.122016355
1682	1185	RpS13	FBgn0010265	63.8812	126.2925	0.505819427
1675	1145	RpL36	FBgn0002579	65.8377	95.7253	0.687777421
1673	3594	Hsc70-5	FBgn0001220	20.95	6.75746	3.100277323
1671	119786	jing	FBgn0086655	0.627821	0.296112	2.120214649
1669	13917	CG13252	FBgn0037016	5.39729	2.745745	1.965692371
1667	11643	ens	FBgn0264693	6.44371	3.586665	1.796574255
1664	15380	CG2865	FBgn0023526	4.86925	2.362085	2.061420313
1660	56634	rols	FBgn0041096	1.31916	2.193305	0.601448499
1659	26034	bin3	FBgn0263144	2.86794	2.383655	1.203169083
1653	41738	LpR2	FBgn0051092	1.78241	4.79422	0.371783105
1653	1816	Fib	FBgn0003062	40.9659	7.37252	5.556566818
1647	8701	Fmr1	FBgn0028734	8.51902	3.80768	2.237325616
1646	32787	Pkn	FBgn0020621	2.2594	1.394775	1.619902852
1641	3051	CG9289	FBgn0032058	24.2065	0.02305475	1049.957167
1637	20562	rudhira	FBgn0266019	3.58301	1.93367	1.852958364
1634	24575	Oatp74D	FBgn0036732	2.99243	1.9935	1.501093554
1633	28799	sba	FBgn0016754	2.55196	0.9465695	2.696009115
1633	142275	Con	FBgn0005775	0.516562	0.0082475	62.63255532
1632	42419	gpp	FBgn0264495	1.73151	1.0595845	1.634140552
1632	1022	His1:CG31617	FBgn0051617	71.8678	6.778835	10.6017922
1631	13121	CG6767	FBgn0036030	5.59438	4.74092	1.180019912
1628	9762	BtbVII	FBgn0263108	7.50552	1.893785	3.963237643
1628	4872	Karl	FBgn0030334	15.0388	14.59805	1.030192389
1627	66	snoRNA:Me28S-G2173	FBgn0086028	1109.45	303.813	3.651752887
1626	1098	RpL37A	FBgn0261608	66.6474	96.8884	0.687878012
1626	132	snoRNA:Psi28S-3316c	FBgn0082970	554.385	365.59	1.516411827
1625	7342	nito	FBgn0027548	9.96103	1.66713	5.974956962
1625	3952	Inos	FBgn0025885	18.5055	9.887885	1.871532689
1621	911	RpS30	FBgn0038834	80.0811	103.6883	0.772325325
1619	16455	Vrp1	FBgn0243516	4.42807	1.164425	3.802795371
1618	125627	Fur1	FBgn0004509	0.579643	0.8941585	0.648255315
1618	30151	sog	FBgn0003463	2.41514	2.354405	1.025796326
1611	69	snoRNA:Me18S-C419	FBgn0086533	1050.78	164.1685	6.400618876
1607	11979	Tab2	FBgn0086358	6.03755	8.12701	0.742899295
1605	8481	spoon	FBgn0263987	8.51713	6.121365	1.391377577
1604	142	snoRNA:Psi28S-1135c	FBgn0083010	508.372	126.9595	4.004206066
1598	2435	mbf1	FBgn0262732	29.5354	17.40525	1.696924778
1597	19419	loco	FBgn0020278	3.70121	2.053225	1.802632444
1596	48402	CG34417	FBgn0085446	1.484	2.26516	0.655141359
1594	2323	Tcp-1zeta	FBgn0027329	30.8819	14.57285	2.119139358
1590	4067	Vha55	FBgn0005671	17.595	3.398575	5.177169843
1583	33133	CG31612	FBgn0051612	2.15023	0.270002	7.963755824
1583	3015	Cyp6a14	FBgn0033302	23.6297	0.05285745	447.0457807
1580	1056	RpL18A	FBgn0010409	67.3377	79.43235	0.84773647
1576	2771	Ubi-p5E	FBgn0086558	25.5968	12.3636	2.070335501
1573	8439	Taf4	FBgn0010280	8.38886	3.63731	2.306336276
1571	807	Sirup	FBgn0031971	87.6129	6.169405	14.2011912
1569	59110	qin	FBgn0263974	1.19461	1.31984	0.905117287
1569	6108	Tsp42Ee	FBgn0029506	11.5608	21.45205	0.53891353
1568	44976	cno	FBgn0259212	1.56903	3.299085	0.475595506
1565	27047	CHES-1-like	FBgn0029504	2.60412	2.139395	1.217222626
1564	45100	Fhos	FBgn0266084	1.56072	1.107841	1.408794222
1559	8209	unk	FBgn0004395	8.54714	2.23822	3.81872202
1558	2327	Hop	FBgn0024352	30.1326	8.5256	3.534367083
1558	1779	Act42A	FBgn0000043	39.4146	17.68805	2.228317989
1554	1022	His1:CG33840	FBgn0053840	68.433	6.43767	10.63008822
1548	9333	LanB1	FBgn0261800	7.46474	11.8386	0.630542463
1546	10076	CG4096	FBgn0029791	6.90536	3.561555	1.938860975
1545	8913	CG14995	FBgn0035497	7.80135	2.236795	3.487735801
1545	2483	Ref1	FBgn0010774	28.0038	7.932165	3.530410676
1544	5647	CG7166	FBgn0037107	12.3054	0.0301469	408.1812724
1543	16316	CG31635	FBgn0051635	4.25615	1.215275	3.502211434
1543	36961	d4	FBgn0033015	1.87883	4.589805	0.409348545
1542	6060	Gbeta13F	FBgn0001105	11.4519	5.44114	2.104687621
1536	1022	His1:CG33864	FBgn0053864	67.6403	7.190464167	9.406944869
1535	15695	Tgi	FBgn0036373	4.40162	3.845675	1.144563698
1535	862	RpL40	FBgn0003941	80.1431	104.7753	0.764904515
1532	32544	Atf3	FBgn0028550	2.11862	1.150938	1.840776827
1532	2119	Nap1	FBgn0015268	32.5382	17.1448	1.897846577
1530	6190	PEK	FBgn0037327	11.1241	3.93132	2.829609393
1529	5970	Arpc2	FBgn0032859	11.5265	6.90366	1.669621621
1527	111764	Pde9	FBgn0259171	0.614897	0.4410735	1.394091914
1527	8016	Desat1	FBgn0086687	8.57327	21.91025	0.391290378
1527	2373	Cctgamma	FBgn0015019	28.9605	13.7171	2.111269875
1526	15269	HmgD	FBgn0004362	4.49789	44.80145	0.100396081
1525	13187	CG8405	FBgn0034071	5.20462	2.08691	2.493936011
1524	33780	CG32676	FBgn0052676	2.03044	1.1092775	1.830416645
1523	4738	dre4	FBgn0002183	14.4667	4.64536	3.114225808
1520	5998	Ntf-2	FBgn0031145	11.4052	10.46105	1.090253846
1518	8550	Top1	FBgn0004924	7.99044	3.70771	2.155087642
1516	3411	ERp60	FBgn0033663	20.0024	26.817	0.745885073
1515	13162	Map205	FBgn0002645	5.18031	9.163205	0.56533822
1511	2714	Cct5	FBgn0010621	25.0565	8.88251	2.820880584
1509	52869	CG30438	FBgn0050438	1.28456	0.1602286	8.017045646
1502	134	snoRNA:Psi18S-525h	FBgn0083031	504.464	97.807	5.157749445
1502	3864	Ran	FBgn0020255	17.4944	36.59585	0.478043275
1501	8520	MESR4	FBgn0034240	7.92878	2.535775	3.126767951
1499	11821	e(y)3	FBgn0087008	5.70706	2.550845	2.237321358
1494	60653	Eip74EF	FBgn0000567	1.10857	0.7685245	1.4424654
1493	2464	Asciz	FBgn0035407	27.2699	1.502845	18.14551734
1493	5307	AnxB11	FBgn0030749	12.6612	9.85784	1.284378728
1490	6784	CycT	FBgn0025455	9.88475	1.07368	9.206420908
1489	3794	Rel	FBgn0014018	17.6629	4.30715	4.100832337
1487	4052	Pp2A-29B	FBgn0260439	16.5161	8.303395	1.989077961
1484	2068	RpS15Aa	FBgn0010198	32.296	55.50705	0.581836001
1481	1685	eIF-5A	FBgn0034967	39.5567	83.74475	0.472348416
1473	3593	Vha26	FBgn0015324	18.4506	18.22545	1.012353604
1472	20169	vir-1	FBgn0043841	3.28465	7.539625	0.43565164
1471	6905	Trn	FBgn0024921	9.58769	2.044745	4.688941653
1470	1418	CR45537	FBgn0267097	46.6559	0.03650915	1277.923479
1468	17428	Csk	FBgn0262081	3.79091	2.67383	1.417782731
1465	19870	alpha-Man-IIb	FBgn0026616	3.31822	0.424774	7.811730473
1464	11430	jumu	FBgn0015396	5.76448	3.6164	1.593982966
1462	39823	NFAT	FBgn0030505	1.65226	1.974165	0.836941188
1460	52614	CG43427	FBgn0263346	1.24887	1.518845	0.822249802
1460	5862	CG31694	FBgn0051694	11.2091	3.158565	3.548795102
1460	14234	ctp	FBgn0011760	4.61627	11.9127	0.387508289
1454	6687	Mrp4	FBgn0263316	9.78584	6.16607	1.58704653
1454	11218	Nup153	FBgn0061200	5.8333	6.199505	0.940929961
1450	7529	Sam-S	FBgn0005278	8.66754	7.88659	1.099022518
1449	10462	MED26	FBgn0039923	6.23331	2.147	2.903265021
1448	932	RpL32	FBgn0002626	69.9226	105.8755	0.660422855
1447	9798	CG15099	FBgn0034400	6.64655	1.0057835	6.608330719
1446	81175	RapGAP1	FBgn0264895	0.801699	0.38806	2.065915065
1446	2868	rush	FBgn0025381	22.691	3.450665	6.575833933
1446	34411	kn	FBgn0001319	1.89119	0.01805535	104.7440232
1444	15173	CG1674	FBgn0039897	4.28313	2.151565	1.990704441
1443	2469	Non1	FBgn0028473	26.3033	9.63372	2.730336775
1440	100	scaRNA:MeU5-G38	FBgn0261455	648.079	59.358	10.91814077
1435	4784	CG4822	FBgn0031220	13.4998	6.5547	2.059560315
1433	26598	Roc2	FBgn0044020	2.42472	3.371625	0.71915471
1433	3423	Clamp	FBgn0032979	18.841	3.156725	5.968527509
1432	4285	Vha68-2	FBgn0263598	15.0403	3.933915	3.823239699
1431	4528	Edc3	FBgn0036735	14.2232	4.359935	3.262250469
1429	19306	kug	FBgn0261574	3.33123	2.08857	1.594981255
1428	12555	rno	FBgn0035106	5.1189	1.60021	3.198892645
1428	33612	bs	FBgn0004101	1.91205	1.082422	1.766455227
1427	2278	eIF-3p66	FBgn0040227	28.1926	7.787925	3.620039998
1424	5786	bel	FBgn0263231	11.0764	5.87305	1.885970663
1424	4698	CG10383	FBgn0032699	13.6415	1.39291	9.793525784
1423	15313	SP2353	FBgn0034070	4.18225	0.6998935	5.975551995
1421	61910	Drak	FBgn0052666	1.033	1.0131885	1.019553617
1421	5676	AnxB9	FBgn0000083	11.2672	6.153845	1.830920343
1419	528	His3:CG33866	FBgn0053866	120.952	2.575225	46.96754653
1419	1146	RpL35	FBgn0029785	55.7267	158.1575	0.352349399
1412	88774	Sdc	FBgn0010415	0.715837	3.167535	0.22599182
1409	13462	Gp210	FBgn0266580	4.7105	5.65604	0.832826501
1404	6188	Pgk	FBgn0250906	10.2113	4.163455	2.452602466
1404	1638	eIF-2beta	FBgn0004926	38.5761	19.6896	1.95921197
1403	2506	CG2023	FBgn0037383	25.1966	0.6887615	36.58247448
1403	1471	RpL35A	FBgn0037328	42.925	28.67915	1.496731946
1403	27652	Syt1	FBgn0004242	2.28348	0.04012325	56.91164101
1400	75101	nmo	FBgn0011817	0.838972	0.8353835	1.004295632
1396	59681	CG30463	FBgn0050463	1.05272	1.34275	0.784002979
1396	1483	RpL11	FBgn0013325	42.3652	47.9501	0.883526833
1393	15616	Hcf	FBgn0039904	4.01464	4.1842	0.959476124
1391	9916	bmm	FBgn0036449	6.31329	1.524485	4.141260819
1391	11520	CG10543	FBgn0034570	5.43425	1.42847	3.804245101
1389	3116	CG7414	FBgn0037135	20.0618	5.789425	3.46524914
1387	26488	CanA-14F	FBgn0030758	2.35664	2.51426	0.937309586
1386	29547	chn	FBgn0015371	2.11113	1.64376	1.284329829
1384	12944	RhoGAP15B	FBgn0030808	4.81208	0.9126315	5.272752475
1381	1428	RpL27	FBgn0039359	43.5242	50.38505	0.863831633
1380	4738	Rab11	FBgn0015790	13.1084	7.80726	1.67900134
1380	84372	ed	FBgn0000547	0.736115	1.012424	0.727081737
1378	4670	Tcp-1eta	FBgn0037632	13.28	5.69249	2.332898257
1378	7504	Chc	FBgn0000319	8.2646	5.67652	1.455927223
1377	8161	Chd1	FBgn0250786	7.59374	2.11995	3.582037312
1376	13786	CG31523	FBgn0051523	4.49206	4.09004	1.098292437
1376	21540	ITP	FBgn0035023	2.875	3.597135	0.799247179
1375	7143	Gdh	FBgn0001098	8.66338	3.868175	2.239655652
1374	9079	CG2926	FBgn0037344	6.81105	3.449725	1.974374769
1373	16081	Tpr2	FBgn0032586	3.84258	8.154375	0.471229248
1371	45931	Ggamma30A	FBgn0267252	1.34337	1.0087915	1.331662687
1371	24525	mnb	FBgn0259168	2.5159	1.551895	1.621179268
1371	63148	CenG1A	FBgn0028509	0.977109	0.4873205	2.005064429
1369	13362	CG12567	FBgn0039958	4.61102	6.306285	0.731178499
1368	19659	Ppn	FBgn0003137	3.13177	5.112475	0.612574145
1366	4133	glo	FBgn0259139	14.8748	6.53068	2.277680119
1364	4162	Lam	FBgn0002525	14.7495	8.280795	1.781169562
1363	120683	Glut4EF	FBgn0267336	0.508294	0.42441	1.1976485
1363	13171	cact	FBgn0000250	4.65739	2.203705	2.113436236
1362	1275	RpL30	FBgn0086710	48.0764	240.175	0.200172374
1362	109485	Ptp99A	FBgn0004369	0.559871	0.4242025	1.319820133
1360	8175	gro	FBgn0001139	7.48715	3.32793	2.249791913
1359	94570	Flo2	FBgn0264078	0.646742	5.892655	0.109753922
1356	54424	sfl	FBgn0020251	1.12133	0.978163	1.146363132
1352	4097	eIF3-S10	FBgn0037249	14.8517	7.327845	2.026748655
1350	6816	Not3	FBgn0033029	8.91393	4.756435	1.87407796
1349	19123	neur	FBgn0002932	3.17483	1.217627	2.607391262
1348	2598	CG5525	FBgn0032444	23.3516	5.748765	4.062020277
1344	5895	tral	FBgn0041775	10.2608	3.505725	2.92686962
1343	5308	Muc30E	FBgn0053300	11.387	1.315965	8.652965694
1343	12643	Cubn	FBgn0052702	4.7807	1.325805	3.605884727
1342	10660	Sema-1b	FBgn0016059	5.66579	1.132461	5.003077369
1341	1497	RpL37a	FBgn0030616	40.3155	146.15	0.275850154
1340	26054	mei-P26	FBgn0026206	2.3147	2.0844	1.11048743
1339	17388	Dg	FBgn0034072	3.46574	2.785625	1.244151672
1339	16225	Fim	FBgn0024238	3.71416	2.336975	1.58930241
1337	4400	TER94	FBgn0261014	13.6755	10.222805	1.337744386
1336	31301	CG16791	FBgn0038881	1.92094	1.724525	1.113895131
1335	10903	CG32000	FBgn0052000	5.51062	3.654085	1.508071104
1333	16616	CG9328	FBgn0032886	3.61051	2.425275	1.488701281
1330	30780	raw	FBgn0003209	1.94468	2.11881	0.917817077
1329	2296	Pp1-87B	FBgn0004103	26.0506	11.77615	2.212149132
1329	73339	Fas3	FBgn0000636	0.815559	5.38967	0.151318912
1328	25169	spg	FBgn0264324	2.37464	1.15622	2.05379599
1328	10863	mud	FBgn0002873	5.50191	2.349575	2.34166179
1327	18607	tna	FBgn0026160	3.20967	0.71144	4.511511863
1321	8228	bbc	FBgn0033844	7.2256	6.889125	1.048841471
1320	4838	Opa1	FBgn0261276	12.2793	1.64117	7.482040252
1319	55214	Cngl	FBgn0263257	1.07513	0.008563395	125.5495046
1316	11154	CG9425	FBgn0036451	5.30995	1.89494	2.802173156
1316	7012	Dsp1	FBgn0011764	8.44655	6.19681	1.363048084
1316	7526	RpII215	FBgn0003277	7.86968	3.648665	2.156865593
1316	4809	Cp190	FBgn0000283	12.3159	5.13712	2.397432803
1316	9245	arm	FBgn0000117	6.4064	9.07293	0.706100455
1314	12304	lama	FBgn0016031	4.80634	1.158605	4.148385343
1312	6946	CG4266	FBgn0034598	8.50089	3.274125	2.596385294
1312	3249	Kap-alpha3	FBgn0027338	18.1739	7.86432	2.310930888
1310	18415	CaMKII	FBgn0264607	3.20158	4.494805	0.712284515
1310	74970	ds	FBgn0000497	0.78641	0.01453365	54.10960082
1309	14299	Pino	FBgn0016926	4.12002	1.62011	2.543049546
1308	14773	puf	FBgn0039214	3.98478	2.69492	1.478626453
1308	5173	CG3902	FBgn0036824	11.3797	3.008775	3.782170485
1307	8715	Mitf	FBgn0263112	6.74953	20.66807	0.326567986
1306	29589	Alh	FBgn0261238	1.98645	1.462315	1.358428246
1306	13741	CG32767	FBgn0052767	4.2775	1.56138	2.739563719
1306	4835	Moca-cyp	FBgn0039581	12.1566	2.63355	4.616050578
1304	2170	Jafrac1	FBgn0040309	27.0448	22.26875	1.214473197
1304	11331	gus	FBgn0026238	5.17934	4.653235	1.113062203
1303	16579	Nedd4	FBgn0259174	3.53713	2.75104	1.285742846
1302	9339	Men	FBgn0002719	6.27445	4.360115	1.43905608
1302	9054	CkIIbeta	FBgn0000259	6.47196	5.044535	1.282964634
1298	8801	CG5522	FBgn0034158	6.63755	1.94023	3.421011942
1292	5133	rho	FBgn0004635	11.3281	1.25354	9.036887535
1285	1070	RpL38	FBgn0040007	54.0486	174.4245	0.309868166
1285	41611	Cip4	FBgn0035533	1.38983	1.565915	0.887551368
1284	14852	CG42668	FBgn0261550	3.89086	2.00603	1.93958216
1284	7045	NKAIN	FBgn0085442	8.20256	2.82235	2.906287314
1281	2165	CR45139	FBgn0266632	26.6291	1.5316125	17.38631671
1280	2241	Tsp42Ed	FBgn0029507	25.7059	3.140515	8.185249871
1279	67768	px	FBgn0003175	0.849398	0.7290605	1.165058318
1278	2216	CG31279	FBgn0051279	25.9553	0.964789	26.90256626
1276	144	snoRNA:Psi28S-1135b	FBgn0083011	398.798	99.43725	4.010549367
1273	11317	CG11155	FBgn0039927	5.06247	1.84202	2.748325208
1273	989	RpL34b	FBgn0037686	57.9292	49.363	1.173534834
1273	10422	CG5604	FBgn0032208	5.49721	3.40878	1.612662008
1271	13902	Nc73EF	FBgn0010352	4.11466	3.680315	1.11801843
1270	893	RpS24	FBgn0261596	64.0055	33.89415	1.88839372
1270	8132	CG14478	FBgn0028953	7.02864	2.163425	3.248848469
1270	15845	pbl	FBgn0003041	3.60725	2.13905	1.686379468
1270	21467	csw	FBgn0000382	2.66255	1.32193	2.014138419
1263	2783	Phb2	FBgn0010551	20.4247	4.09102	4.99256909
1261	48865	Mrtf	FBgn0052296	1.1614	0.435065	2.669486169
1260	10101	lid	FBgn0031759	5.61399	1.982335	2.832008717
1260	12996	tyf	FBgn0026083	4.36341	2.74665	1.588629785
1256	28992	Pka-C3	FBgn0000489	1.94974	1.009916	1.930596208
1255	46373	CG42663	FBgn0261545	1.21799	0.1695055	7.185548552
1252	8854	Atx2	FBgn0041188	6.364	2.36139	2.695022847
1251	3031	Rab1	FBgn0016700	18.5753	6.580785	2.822657175
1245	10105	Cka	FBgn0044323	5.54496	1.65809	3.344185177
1242	7073	Eb1	FBgn0027066	7.90284	14.0017	0.564420035
1240	2650	CG5342	FBgn0037916	21.0592	0.07805465	269.8007101
1240	131287	CadN	FBgn0015609	0.425075	0.0357028	11.90592895
1238	6101	Nup154	FBgn0021761	9.1324	1.833745	4.980190812
1238	5913	hrg	FBgn0015949	9.42276	4.17481	2.257051219
1236	1800	Arpc1	FBgn0001961	30.9037	5.602235	5.516316256
1235	5171	Capr	FBgn0042134	10.7487	6.588975	1.631315948
1235	8783	alt	FBgn0038535	6.32833	6.17132	1.025441883
1230	13415	RhoGAPp190	FBgn0026375	4.12648	1.655125	2.493153085
1228	6827	Elf	FBgn0020443	8.09531	6.372075	1.270435455
1227	24146	CG13917	FBgn0035237	2.28699	1.069395	2.138583031
1226	21773	Kif3C	FBgn0039925	2.53418	0.182619	13.87686933
1223	2371	CG3008	FBgn0031643	23.2145	8.28989	2.800338726
1222	2213	VhaAC45	FBgn0262515	24.8516	3.37905	7.354611503
1221	11229	hep	FBgn0010303	4.89373	1.97607	2.476496278
1220	16011	CG6424	FBgn0028494	3.42931	1.83412	1.869730443
1219	9219	CG33080	FBgn0053080	5.95093	2.624975	2.267042543
1217	19470	syd	FBgn0024187	2.81313	1.10402	2.548078839
1217	10425	chb	FBgn0021760	5.25387	3.008275	1.746472646
1214	26572	kibra	FBgn0262127	2.05617	1.5899755	1.293208606
1214	10817	CG7971	FBgn0035253	5.051	1.32375	3.815675165
1213	775	CG6770	FBgn0032400	70.4408	6.621865	10.63760738
1213	16481	Khc-73	FBgn0019968	3.3124	0.96729	3.424412534
1211	12547	CG32103	FBgn0052103	4.3438	4.23364	1.026020162
1211	6546	Dcr-2	FBgn0034246	8.32594	2.8074	2.965712047
1210	10471	Nrx-IV	FBgn0013997	5.20071	1.1914665	4.36496536
1207	14732	CG34394	FBgn0085423	3.68732	1.170695	3.149684589
1207	4036	Smg6	FBgn0039260	13.4593	1.42172	9.466913316
1207	7837	tho2	FBgn0031390	6.93143	1.99955	3.466494961
1204	76963	CG33158	FBgn0053158	0.70406	1.26739	0.555519611
1204	18815	CG18812	FBgn0042135	2.87997	1.415015	2.035292912
1204	10488	Mekk1	FBgn0024329	5.16653	1.97365	2.617753908
1203	3868	akirin	FBgn0082598	13.9973	6.561695	2.133183575
1201	3533	casp	FBgn0034068	15.2991	2.76706	5.529009129
1200	828	CG13962	FBgn0032824	65.2253	0.08682	751.2704446
1200	38447	htt	FBgn0027655	1.4047	0.9255025	1.517770076
1198	17709	CG13185	FBgn0033661	3.04458	1.844535	1.650594865
1196	60603	app	FBgn0260941	0.888183	1.0833175	0.819873214
1195	31245	if	FBgn0001250	1.72128	2.637105	0.652715762
1193	12470	Hph	FBgn0264785	4.30565	2.24047	1.921761952
1190	1775	RpS10b	FBgn0261593	30.1727	46.26975	0.652104237
1190	10153	Hel89B	FBgn0022787	5.27494	4.51592	1.168076494
1190	1355	RpS19a	FBgn0010412	39.5251	99.3978	0.397645622
1189	775	CG8620	FBgn0040837	69.0471	3.78435	18.24543184
1189	10483	Cals	FBgn0039928	5.1046	2.594235	1.967670624
1189	6844	CG11897	FBgn0039644	7.81874	2.72294	2.871433083
1186	11161	cnn	FBgn0013765	4.78241	2.516945	1.900085222
1186	4589	stc	FBgn0001978	11.6314	4.21132	2.761936875
1185	9984	flfl	FBgn0024555	5.34169	3.586085	1.489560342
1183	20687	Atg1	FBgn0260945	2.57367	0.9419725	2.73221352
1182	2943	Pabp2	FBgn0005648	18.0756	8.746255	2.066667391
1181	5817	Hydr2	FBgn0014906	9.13726	3.16079	2.890815271
1180	21837	Tomosyn	FBgn0030412	2.43195	0.802767	3.029459357
1180	7460	woc	FBgn0010328	7.11883	3.58501	1.9857211
1179	9066	LanB2	FBgn0267348	5.85279	6.198335	0.944251964
1178	11078	Wnk	FBgn0037098	4.78574	1.324925	3.612083703
1178	8183	babos	FBgn0034724	6.47885	6.50104	0.9965867
1177	2643	Ssrp	FBgn0010278	20.0422	8.58443	2.334715293
1176	42782	norpA	FBgn0262738	1.23712	1.65475	0.747617465
1175	10079	Tao	FBgn0031030	5.24669	5.34735	0.981175723
1174	2568	CIAPIN1	FBgn0001977	20.5749	2.724605	7.551516642
1172	4727	swm	FBgn0002044	11.1585	2.165745	5.152268619
1171	22267	sxc	FBgn0261403	2.36679	3.690885	0.641252708
1171	20946	Sesn	FBgn0034897	2.51606	1.2896135	1.951018658
1170	9843	Ack-like	FBgn0263998	5.34963	1.800875	2.970572638
1169	5209	Rox8	FBgn0005649	10.1001	4.13639	2.441766855
1167	15125	AMPdeam	FBgn0052626	3.47249	1.5861	2.18932602
1166	43202	CG18769	FBgn0042185	1.21467	0.6479925	1.874512436
1165	3195	Pen	FBgn0011823	16.4104	9.05876	1.811550367
1165	7419	mus205	FBgn0002891	7.06717	2.052285	3.443561689
1164	18511	aPKC	FBgn0261854	2.83001	5.89659	0.479940101
1162	14600	shi	FBgn0003392	3.58194	2.234275	1.603177765
1161	9270	CG31998	FBgn0051998	5.63661	3.489385	1.615359154
1161	22279	vri	FBgn0016076	2.34532	1.1659285	2.01154702
1160	1026	RpS17	FBgn0005533	50.8834	42.69075	1.191906912
1160	22656	ovo	FBgn0003028	2.3043	1.1282	2.042457011
1159	8199	Pdk	FBgn0017558	6.36191	0.56189	11.32234067
1158	1716	Yeti	FBgn0043842	30.3708	13.104	2.317673993
1157	21422	pgant5	FBgn0031681	2.43074	2.12681	1.142904162
1157	10718	Pak	FBgn0014001	4.85831	3.17686	1.529280485
1156	141633	mgl	FBgn0261260	0.367332	0.193349	1.899839151
1156	3205	CG10638	FBgn0036290	16.2329	10.286055	1.578146335
1155	12258	gry	FBgn0035416	4.2406	1.462405	2.899743915
1154	18590	Stlk	FBgn0046692	2.79378	3.449745	0.809851163
1154	10217	Atg17	FBgn0037363	5.08332	1.472865	3.451314275
1154	3685	Hrb87F	FBgn0004237	14.094	7.68045	1.835048728
1152	9498	Rme-8	FBgn0015477	5.45865	1.669605	3.269426002
1151	13787	east	FBgn0261954	3.75726	3.00352	1.250952216
1150	19463	crb	FBgn0259685	2.65921	1.286395	2.067179987
1150	49460	CG34383	FBgn0085412	1.04643	0.0370414	28.25028212
1148	4349	CG13384	FBgn0032036	11.88	0.411972	28.83691125
1148	1038	RpS28b	FBgn0030136	49.7748	152.332	0.326752094
1148	48704	B4	FBgn0023407	1.06082	1.323345	0.801620137
1146	34136	inc	FBgn0025394	1.51091	2.68422	0.562886053
1145	796	RpL31	FBgn0025286	64.7378	94.181	0.687376435
1144	10943	tay	FBgn0260938	4.70495	1.071825	4.389662492
1144	3460	Atg8a	FBgn0052672	14.8804	6.809925	2.185104829
1143	7921	MCPH1	FBgn0260959	6.49429	2.702145	2.403383238
1143	24755	CG3726	FBgn0029824	2.07801	0.633372	3.280868115
1141	28406	CG5004	FBgn0260748	1.80776	1.98526	0.910591056
1139	5272	l(2)k01209	FBgn0022029	9.7233	3.48958	2.786381169
1137	2334	T-cp1	FBgn0003676	21.9243	12.3663	1.772907013
1135	18410	CG14073	FBgn0036814	2.77464	1.113895	2.490934962
1134	3393	Sec61alpha	FBgn0086357	15.0416	4.633355	3.246373308
1133	1901	CG5399	FBgn0038353	26.8233	1.0073055	26.62876357
1132	19401	bon	FBgn0023097	2.62596	1.7231	1.523974232
1131	3876	yps	FBgn0022959	13.1324	9.99372	1.314065233
1130	34879	for	FBgn0000721	1.45807	1.16364	1.253024991
1129	14194	SP1173	FBgn0035710	3.57976	4.696285	0.762253569
1129	18388	cindr	FBgn0027598	2.76328	3.99781	0.691198431
1128	6131	Rab5	FBgn0014010	8.28024	8.858295	0.934744214
1126	6852	srl	FBgn0037248	7.39582	3.621365	2.042274115
1123	8865	Mcr	FBgn0264800	5.7012	1.09801	5.192302438
1122	19454	alpha-Cat	FBgn0010215	2.59567	3.18199	0.81573795
1121	6125	Top2	FBgn0003732	8.23692	7.051595	1.168093176
1118	6490	Cnot4	FBgn0051716	7.75287	1.610695	4.813369384
1116	1512	CG8617	FBgn0033925	33.2183	1.43204	23.19648892
1116	6941	bip2	FBgn0026262	7.23615	2.757765	2.623918282
1115	7963	ago	FBgn0041171	6.30178	1.464365	4.30342162
1115	5280	emb	FBgn0020497	9.50399	3.98468	2.385132558
1114	3085	CR43476	FBgn0263453	16.2516	0.01601725	1014.631101
1113	21672	CG41099	FBgn0039955	2.31133	0.79318	2.914004387
1113	25222	CG33298	FBgn0032120	1.98601	0.9085	2.186031921
1112	13947	lap	FBgn0086372	3.5883	1.64443	2.182093491
1112	6791	CG7627	FBgn0032026	7.36947	3.1	2.377248387
1112	10083	MTA1-like	FBgn0027951	4.96341	2.3506	2.111550242
1110	2028	pirk	FBgn0034647	24.6332	1.545875	15.93479421
1110	10139	CG9003	FBgn0033639	4.92712	0.7727265	6.376279317
1109	44780	sr	FBgn0003499	1.11458	0.00799655	139.3826088
1108	11824	Vha44	FBgn0262511	4.21736	3.039275	1.387620403
1108	38187	SPoCk	FBgn0052451	1.30584	3.14486	0.415229931
1108	35231	Haspin	FBgn0046706	1.4154	3.878845	0.364902439
1108	9874	msps	FBgn0027948	5.05024	3.28798	1.535970413
1107	18438	Rgl	FBgn0026376	2.70208	4.218315	0.640559086
1106	8795	CG7879	FBgn0035235	5.65958	0.388926	14.55181706
1105	6787	Vha100-1	FBgn0028671	7.3274	2.121685	3.453575814
1104	3515	CG6512	FBgn0036702	14.1354	5.957215	2.372820185
1104	2146	CG8258	FBgn0033342	23.1529	11.0028	2.104273458
1103	1058	Ef1beta	FBgn0028737	46.9197	40.7601	1.151118373
1102	3610	flr	FBgn0260049	13.7385	4.05767	3.385810083
1101	53807	cac	FBgn0263111	0.920903	0.5481505	1.680018535
1101	2578	CG9945	FBgn0034527	19.2207	2.01119	9.556879261
1101	5837	Mapmodulin	FBgn0034282	8.48912	5.986495	1.418045117
1099	4886	Saf-B	FBgn0039229	10.123	8.39727	1.205510839
1098	5057	CG4747	FBgn0043456	9.7718	3.12282	3.129158901
1098	10648	alpha4GT2	FBgn0039378	4.64087	0.31427	14.7671429
1098	5878	Su(var)2-10	FBgn0003612	8.40694	2.26854	3.705881316
1097	8167	CG3164	FBgn0025683	6.04518	5.94485	1.016876793
1096	30063	NaCP60E	FBgn0085434	1.64075	0.51216	3.203588722
1096	9777	Spred	FBgn0020767	5.0451	3.77946	1.334873236
1095	4733	CG9281	FBgn0030672	10.4122	7.618235	1.366747022
1092	5354	CG13124	FBgn0032156	9.1793	2.767425	3.316910124
1091	10571	CG14446	FBgn0262730	4.64487	0.975507	4.761493254
1091	1323	CG1142	FBgn0037504	37.1133	2.496495	14.86616236
1091	11232	lqf	FBgn0028582	4.37152	0.831882	5.254976066
1085	6178	Pat1	FBgn0029878	7.904	2.141	3.691732835
1085	14340	sbr	FBgn0003321	3.40522	1.4494265	2.349356797
1084	16311	CG6966	FBgn0038286	2.99098	1.213705	2.464338534
1084	10005	Crag	FBgn0025864	4.87615	1.56075	3.124235143
1083	8585	Mtor	FBgn0013756	5.67745	3.331125	1.704364141
1082	71396	btsz	FBgn0266756	0.682054	0.09423565	7.237749196
1081	6231	CG17493	FBgn0040010	7.80788	6.378365	1.224119347
1079	63687	dally	FBgn0263930	0.762493	0.346634	2.199706318
1078	528	His3:CG33833	FBgn0053833	91.8861	2.4760675	37.10969107
1078	6591	Mes2	FBgn0037207	7.36093	4.22876	1.740682848
1077	528	His3:CG33818	FBgn0053818	91.8009	1.909103333	48.08587277
1076	18828	Wnt6	FBgn0031902	2.57201	0.035377	72.70288606
1075	499	CR44203	FBgn0265098	96.9556	0.4798245	202.0647132
1075	3238	Trx-2	FBgn0040070	14.9416	7.495525	1.99340273
1075	15025	Rala	FBgn0015286	3.22002	4.41956	0.728583841
1075	45362	Mef2	FBgn0011656	1.06655	0.749446	1.423117876
1072	5210	PyK	FBgn0003178	9.26024	10.790225	0.858206386
1071	20727	CG32066	FBgn0052066	2.32551	2.68386	0.866479623
1070	16788	Ptp4E	FBgn0004368	2.86847	1.364285	2.102544556
1069	10747	CG8677	FBgn0026577	4.47668	2.018675	2.217632853
1068	10146	pod1	FBgn0029903	4.73742	2.519035	1.88064874
1067	12447	Apc	FBgn0015589	3.85802	1.65015	2.337981396
1066	3077	CG9135	FBgn0031769	15.5918	2.22479	7.008212011
1066	2885	Gcn5	FBgn0020388	16.6294	2.38613	6.969192793
1063	2495	Arp3	FBgn0262716	19.1747	8.1179	2.362027125
1062	528	His3:CG33821	FBgn0053821	90.5223	1.4358675	63.04363042
1061	864	smt3	FBgn0264922	55.2671	52.3311	1.056104305
1060	13705	DOR	FBgn0035542	3.4809	1.65121	2.108090431
1057	3883	Ada2b	FBgn0037555	12.251	2.71653	4.509797425
1055	21662	CG30460	FBgn0050460	2.19189	1.556105	1.408574614
1054	5712	Cont	FBgn0037240	8.30458	1.473185	5.637160302
1054	5738	Ge-1	FBgn0032340	8.26695	4.22804	1.955267689
1054	14795	CG4829	FBgn0030796	3.2062	2.693845	1.190194685
1053	37984	CG32982	FBgn0052982	1.24765	0.416789	2.993481114
1053	3719	YT521-B	FBgn0027616	12.7429	2.291365	5.561270247
1052	88398	Ca-alpha1T	FBgn0264386	0.535597	0.02190155	24.4547532
1048	162296	SKIP	FBgn0051163	0.290615	0.0861295	3.374163324
1048	4710	caz	FBgn0011571	10.014	4.619275	2.167872664
1048	10608	egh	FBgn0001404	4.44624	1.589855	2.796632397
1047	7383	Ire1	FBgn0261984	6.38233	7.310125	0.87308083
1046	7908	Dap160	FBgn0023388	5.95292	1.85704	3.205596002
1041	18791	Traf4	FBgn0026319	2.49325	1.592105	1.566008523
1040	2480	CG10103	FBgn0035715	18.8733	5.0363	3.747453488
1040	959	RpS21	FBgn0015521	48.8068	52.91645	0.922337005
1039	10577	RhoGAP102A	FBgn0259216	4.42098	0.2867775	15.41606298
1039	14024	CG11138	FBgn0030400	3.33433	2.209365	1.50918024
1037	140358	CR44997	FBgn0266348	0.332512	0.197231	1.685901304
1037	14533	Fas1	FBgn0262742	3.21136	3.56986	0.899575894
1037	1768	shrb	FBgn0086656	26.3974	6.88638	3.8332767
1036	6115	IP3K1	FBgn0032147	7.6248	2.398595	3.178860958
1036	1103	baf	FBgn0031977	42.2717	16.3472	2.585867916
1036	14390	CG14438	FBgn0029899	3.24014	1.49192	2.171792053
1034	7423	pps	FBgn0082831	6.26912	1.247545	5.025165425
1034	7398	pes	FBgn0031969	6.2903	3.245145	1.938372553
1034	13840	Gas8	FBgn0029667	3.3624	0.120972	27.79486162
1033	2083	REG	FBgn0029133	22.3191	9.52468	2.343291323
1030	15423	CG11537	FBgn0035400	3.00562	1.59461	1.884862129
1028	1833	grass	FBgn0039494	25.2404	0.16368565	154.2004446
1028	49388	cdi	FBgn0004876	0.936778	0.5241655	1.787179812
1026	5909	x16	FBgn0028554	7.81445	6.81774	1.146193607
1026	6915	Pp2C1	FBgn0022768	6.6776	1.7895	3.731545124
1026	73206	Fas2	FBgn0000635	0.630763	0.3817935	1.65210513
1024	15648	CR45137	FBgn0266630	2.94514	0.0064256	458.344746
1024	4092	emc	FBgn0000575	11.2624	3.121535	3.607968515
1023	5794	CG34133	FBgn0083969	7.94625	1.370545	5.797876027
1023	5584	Cat	FBgn0000261	8.24509	9.351535	0.881683061
1022	13700	conu	FBgn0039994	3.35734	4.89787	0.685469398
1021	4390	Cnx99A	FBgn0015622	10.4671	6.06996	1.724410046
1020	7850	Plod	FBgn0036147	5.84784	6.39486	0.914459425
1020	4133	alphaCOP	FBgn0025725	11.1071	3.21561	3.454119125
1019	7036	l(3)72Ab	FBgn0263599	6.51799	2.556265	2.549809977
1019	3850	Ubqn	FBgn0031057	11.9118	6.621365	1.798994618
1017	10585	sra	FBgn0086370	4.3241	2.08139	2.077505898
1017	111612	olf413	FBgn0037153	0.410086	0.150232	2.729684754
1015	44019	wake	FBgn0266418	1.03775	0.5846785	1.774907064
1015	19646	CG32549	FBgn0052549	2.32518	3.8106	0.610187372
1015	6277	Lis-1	FBgn0015754	7.27745	1.704565	4.269388378
1014	16604	Lrch	FBgn0032633	2.74847	1.60679	1.710534669
1014	2331	RpA-70	FBgn0010173	19.5777	8.99607	2.176250296
1012	11384	CG2991	FBgn0031474	4.00084	1.942225	2.059926116
1012	11786	Eph	FBgn0025936	3.86438	3.59862	1.073850532
1012	42380	nuf	FBgn0013718	1.07469	0.66639	1.612704272
1011	9188	CG31224	FBgn0051224	4.95217	1.77618	2.788101431
1010	8535	Asx	FBgn0261823	5.32578	1.096335	4.8578035
1010	7670	CG7956	FBgn0038890	5.9264	0.793046	7.472958693
1008	5805	Nup214	FBgn0010660	7.8149	2.121805	3.683137706
1007	5415	CG7987	FBgn0038244	8.36944	2.635445	3.175721747
1005	18407	jar	FBgn0011225	2.45724	2.24075	1.096614973
1005	12787	brm	FBgn0000212	3.53722	3.314865	1.067078146
1004	10750	Kdm2	FBgn0037659	4.2033	1.533705	2.740618307
1003	8730	CG17233	FBgn0036958	5.17073	2.447385	2.112757086
1002	5502	CG31342	FBgn0051342	8.1962	0.9467515	8.657181953
1002	3731	Rpn2	FBgn0028692	12.0867	7.6718	1.575471206
1002	12749	pcx	FBgn0003048	3.53718	1.747365	2.024293722
1001	8715	Asap	FBgn0050372	5.1693	1.34312	3.848725356
998	8510	Pmp70	FBgn0031069	5.27796	1.128878	4.675403365
997	6747	AP-2alpha	FBgn0264855	6.65043	3.105245	2.141676422
996	4211	pzg	FBgn0259785	10.6448	4.865775	2.187688498
996	1306	Nacalpha	FBgn0086904	34.3227	53.4602	0.642023412
996	5033	CG8878	FBgn0027504	8.90631	2.28115	3.904307038
995	528	His3:CG33836	FBgn0053836	84.8114	1.276315	66.45021018
995	4929	fl(2)d	FBgn0000662	9.08509	2.19431	4.140294671
994	13066	Mctp	FBgn0034389	3.4238	0.01694285	202.0793432
992	4723	Cul1	FBgn0015509	9.45277	3.08712	3.062002773
991	3589	ImpL3	FBgn0001258	12.427	10.68675	1.162841837
987	8814	Pak3	FBgn0044826	5.03975	2.66886	1.88835308
987	2842	eIF-4E	FBgn0015218	15.63	10.7733	1.450808944
986	17008	CdGAPr	FBgn0032821	2.60909	1.0923	2.388620342
986	12056	CG7110	FBgn0032521	3.68077	0.6799115	5.413601623
984	11217	vib	FBgn0262468	3.94806	2.304965	1.712850304
983	16259	CG43689	FBgn0263772	2.72098	0.00796215	341.7393543
981	7127	SRPK	FBgn0026370	6.1948	3.362515	1.842311484
981	9619	BRWD3	FBgn0011785	4.58991	1.584185	2.897332067
980	13872	mv	FBgn0265988	3.17945	0.349339	9.101331372
979	37290	CG15431	FBgn0031602	1.18156	0.03289935	35.91438737
978	11370	Klp98A	FBgn0004387	3.87118	0.788634	4.908715577
977	5833	Smg5	FBgn0019890	7.5382	2.051585	3.674329847
974	4268	RhoGAP16F	FBgn0030893	10.2707	4.64229	2.212421025
973	5813	mxt	FBgn0031637	7.53317	1.60945	4.680586536
971	8340	eIF-1A	FBgn0026250	5.23984	9.54428	0.549003173
970	26795	Frq2	FBgn0083228	1.62923	0.0116106	140.3226362
970	24328	CG32017	FBgn0052017	1.79445	2.83944	0.631973206
969	12739	CG31999	FBgn0051999	3.42337	5.886575	0.581555489
966	29812	dnr1	FBgn0260866	1.45831	0.0891015	16.36684006
966	6035	CG7324	FBgn0037074	7.20386	1.660875	4.337388425
965	10073	pcs	FBgn0033988	4.31155	2.87664	1.498814589
964	6591	blow	FBgn0004133	6.5825	5.092945	1.292474197
963	23863	Evi5	FBgn0262740	1.81621	1.139861	1.593360945
963	9678	Cap-G	FBgn0259876	4.47822	3.004255	1.490625796
962	1022	His1:CG33855	FBgn0053855	42.3633	4.650995	9.108438087
961	5012	su(r)	FBgn0086450	8.62934	2.06444	4.1799907
961	12292	PP2A-B'	FBgn0042693	3.51857	1.694145	2.076900147
960	514	Sfp24Bb	FBgn0259952	84.0569	0.350269	239.9781311
960	17635	Indy	FBgn0036816	2.44997	2.510165	0.976019505
960	10373	HmgZ	FBgn0010228	4.16516	34.82815	0.119591767
958	10024	tefu	FBgn0045035	4.3012	0.786812	5.466617184
955	9108	RhoGAP92B	FBgn0038747	4.71895	2.49624	1.890423196
955	6988	CG8668	FBgn0031988	6.15057	1.9189	3.205258221
954	43538	NK7.1	FBgn0024321	0.986155	0.916143	1.076420384
954	5572	glec	FBgn0015229	7.70553	1.76556	4.364354652
953	4132	iPLA2-VIA	FBgn0036053	10.38	1.706885	6.081253277
953	4797	Ars2	FBgn0033062	8.94105	3.188655	2.804019249
951	5289	CG10979	FBgn0037379	8.0923	1.87285	4.320847906
951	2989	Arf51F	FBgn0013750	14.3192	13.37495	1.070598395
951	4779	mor	FBgn0002783	8.95589	4.590905	1.950789659
950	1619	La	FBgn0011638	26.4084	14.0971	1.873321463
949	2191	CG5168	FBgn0032246	19.4935	1.754815	11.1085784
949	4273	CG7028	FBgn0027587	9.99536	2.724505	3.668688441
949	7759	ATPCL	FBgn0020236	5.5046	3.704085	1.486089007
948	4696	Paip2	FBgn0038100	9.08543	4.924935	1.844781708
947	1451	GstD1	FBgn0001149	29.373	20.5214	1.431335094
947	16982	Pka-C1	FBgn0000273	2.50973	1.58171	1.586719437
946	2599	CG3689	FBgn0035987	16.3814	5.339815	3.067784184
945	17809	hng3	FBgn0035160	2.38813	0.0460469	51.86299186
945	9059	Graf	FBgn0030685	4.6948	1.298295	3.616127305
945	5624	Dyrk3	FBgn0027101	7.56226	2.73215	2.767878777
945	12724	Nf1	FBgn0015269	3.34251	1.2147715	2.75155451
945	3621	porin	FBgn0004363	11.7454	19.5341	0.601276742
944	2627	lark	FBgn0011640	16.1725	2.38719	6.774701637
942	6176	dos	FBgn0016794	6.8645	1.30624	5.255159848
938	28349	CG31637	FBgn0051637	1.48912	0.5512455	2.701373526
938	3911	Nopp140	FBgn0037137	10.7939	4.454145	2.423338261
936	14784	RhoGAP93B	FBgn0038853	2.84937	1.745887	1.632047206
935	15735	aux	FBgn0037218	2.6743	0.4299885	6.21946866
935	5445	Amun	FBgn0030328	7.72821	8.051715	0.959821603
935	10457	babo	FBgn0011300	4.02411	2.25366	1.785588776
934	6117	CG6891	FBgn0030955	6.87185	22.031545	0.311909582
934	9259	foi	FBgn0024236	4.53992	7.26894	0.624564242
933	5822	CG14767	FBgn0040777	7.21231	2.8056	2.570683633
933	4322	CG2017	FBgn0037391	9.71543	3.062405	3.172483718
932	35114	CG13366	FBgn0025633	1.19454	1.68714	0.708026601
931	6873	RanBPM	FBgn0262114	6.09633	1.51819	4.015525066
931	38673	Ac76E	FBgn0004852	1.08345	0.958938	1.12984364
930	137877	CG34353	FBgn0085382	0.303568	0.1917245	1.583355283
930	11088	CG34126	FBgn0083962	3.77481	2.03735	1.852803887
929	4676	Sh3beta	FBgn0035772	8.94142	8.71471	1.026014635
928	21786	vtd	FBgn0260987	1.91706	2.569805	0.745994346
928	22259	pgant2	FBgn0031530	1.87632	0.5651675	3.319936125
928	16308	Rfx	FBgn0020379	2.56102	1.084257	2.36200458
928	5403	Pitslre	FBgn0016696	7.72998	2.856905	2.705718251
927	6658	Su(dx)	FBgn0003557	6.26616	1.58776	3.946541039
926	25446	CG1358	FBgn0033196	1.63778	0.05593085	29.28222975
924	61925	sdt	FBgn0261873	0.671539	1.11924	0.599995533
924	8233	slmb	FBgn0023423	5.05102	2.368295	2.132766399
923	11505	chrb	FBgn0036165	3.61061	3.949565	0.914179156
921	3328	Incenp	FBgn0260991	12.4549	5.259125	2.368245668
918	5516	CG15611	FBgn0034194	7.49003	2.23563	3.350299468
917	14498	CR45224	FBgn0266751	2.8466	0.078507	36.25918708
917	179438	Rbp6	FBgn0260943	0.229996	0.109481	2.100784611
917	11406	CG11357	FBgn0035558	3.61827	1.0074275	3.59159344
916	1901	eIF-3p40	FBgn0022023	21.686	16.8101	1.290057763
915	8567	Pih1D1	FBgn0032455	4.80682	2.278805	2.10935995
914	5740	pds5	FBgn0260012	7.16637	2.17243	3.298780628
914	16784	CG32425	FBgn0052425	2.45085	4.02702	0.608601398
913	10321	CG17715	FBgn0041004	3.9812	3.697605	1.076696943
912	9492	Jarid2	FBgn0036004	4.32417	1.763385	2.452198471
912	7619	drk	FBgn0004638	5.38719	4.957215	1.08673721
911	7586	Set1	FBgn0040022	5.40469	2.323485	2.326113575
909	3462	Acn	FBgn0263198	11.8169	4.56795	2.586915356
908	8265	CG2519	FBgn0037336	4.94434	2.904625	1.702230064
907	7976	cmet	FBgn0040232	5.11785	3.02397	1.692427504
906	13866	Vps13	FBgn0033194	2.94064	1.59672	1.841675435
905	3714	Lamp1	FBgn0032949	10.9666	15.15355	0.723698407
905	4961	LamC	FBgn0010397	8.21003	2.550635	3.218818059
904	25326	alph	FBgn0086361	1.60645	5.954375	0.269793219
904	94398	fz2	FBgn0016797	0.430994	0.2275	1.894479121
903	3296	CG8963	FBgn0034181	12.3301	4.927925	2.502087593
901	5678	Arp2	FBgn0011742	7.14158	2.68295	2.661838648
900	7181	CG6701	FBgn0033889	5.64057	1.85272	3.044480548
900	27024	Sap47	FBgn0013334	1.49885	1.931675	0.775932804
900	28141	S	FBgn0003310	1.43936	0.742114	1.939540286
899	12440	Lac	FBgn0010238	3.2524	3.61236	0.900353232
898	3121	CG12099	FBgn0035232	12.9493	1.69203	7.653114897
898	9129	rictor	FBgn0031006	4.42709	0.984215	4.498092388
897	7301	CG30456	FBgn0050456	5.52937	1.0206875	5.417299614
897	5892	RN-tre	FBgn0020620	6.85165	1.567445	4.371221957
895	5847	CG11399	FBgn0037021	6.88898	1.45295	4.741374445
895	2697	Cyp1	FBgn0004432	14.9351	17.9392	0.832539913
893	6708	Mgat2	FBgn0039738	5.99133	1.58997	3.768203174
891	2246	vig2	FBgn0046214	17.8539	11.55385	1.545277115
891	8576	CG5346	FBgn0038981	4.67582	1.270295	3.680893021
891	9444	l(1)G0289	FBgn0028331	4.24607	6.45574	0.657720106
889	5808	Nelf-A	FBgn0038872	6.88875	1.43575	4.798014975
887	4320	RpII140	FBgn0262955	9.2407	1.949145	4.740899215
886	4469	rad50	FBgn0034728	8.92254	3.00397	2.97024937
886	7725	DIP2	FBgn0024806	5.16179	0.9305625	5.546956814
884	1815	CG40228	FBgn0063670	21.92	8.61599	2.544106945
884	2156	CR30055	FBgn0050055	18.4531	1.184495	15.57887539
884	10301	ZnT63C	FBgn0035432	3.86223	2.624525	1.471592002
883	13723	wdp	FBgn0034718	2.89586	3.20651	0.903118967
883	1494	Gadd45	FBgn0033153	26.5996	7.11195	3.740127532
881	66124	CG34357	FBgn0085386	0.599628	0.281556	2.12969356
881	14997	Psc	FBgn0005624	2.64385	1.7117	1.544575568
880	2070	CG13887	FBgn0035165	19.1328	8.828765	2.167098116
880	636	RpL29	FBgn0016726	62.2717	85.67885	0.726803639
880	3700	Gdi	FBgn0004868	10.704	6.71916	1.593056275
880	3430	Pgd	FBgn0004654	11.5466	1.37205	8.415582523
879	10762	Fkbp14	FBgn0010470	3.67588	5.796955	0.634105319
878	27953	Ptpmeg	FBgn0261985	1.41362	1.49542	0.945299648
878	11671	CG31729	FBgn0051729	3.38572	3.655335	0.926240687
877	9417	Mvl	FBgn0011672	4.19133	0.797136	5.25798609
876	6616	CG42724	FBgn0261641	5.95901	2.406655	2.476054939
875	7169	ken	FBgn0011236	5.49306	1.893375	2.901200238
875	7293	Pu	FBgn0003162	5.39967	0.1245439	43.35555575
874	10249	Dlic	FBgn0030276	3.83791	2.07706	1.847760777
873	8144	Rim2	FBgn0031359	4.82438	1.24675	3.869564869
872	8384	Tif-IA	FBgn0032988	4.68091	4.859895	0.963171015
872	2506	ifc	FBgn0001941	15.6603	6.314915	2.479890862
871	4627	CG11984	FBgn0037655	8.47196	2.942325	2.879342017
871	9992	Pkc98E	FBgn0003093	3.92311	1.43592	2.732122959
869	6954	lgs	FBgn0039907	5.62406	2.736715	2.055040441
869	7290	eas	FBgn0000536	5.36485	1.89518	2.830786522
868	3644	ALiX	FBgn0086346	10.7203	2.527875	4.240834693
867	14204	p120ctn	FBgn0260799	2.74709	4.479785	0.613219161
867	7097	mib2	FBgn0086442	5.49806	0.990177	5.552603221
866	24449	cv-2	FBgn0000395	1.59412	1.388755	1.147877055
864	5099	Sra-1	FBgn0038320	7.62595	2.41136	3.162509953
863	9022	PDZ-GEF	FBgn0265778	4.305	1.362555	3.159505488
863	6627	meso18E	FBgn0040089	5.86083	1.1235795	5.216213005
861	25072	twin	FBgn0011725	1.54554	1.5123	1.021979766
861	4138	Hex-A	FBgn0001186	9.36435	7.83098	1.195808187
860	741	Bin1	FBgn0024491	52.2331	4.784085	10.91809615
859	1952	VhaM8.9	FBgn0037671	19.8052	4.85905	4.07594077
859	6035	CG8108	FBgn0027567	6.40591	6.3213	1.013384905
857	6381	CG30020	FBgn0050020	6.04446	1.072304	5.636890285
855	5390	godzilla	FBgn0037442	7.13908	1.618	4.412286774
855	5993	MED14	FBgn0035145	6.42077	1.311105	4.897220284
855	5262	CG4294	FBgn0034742	7.31275	1.46788	4.981844565
854	26310	CG6051	FBgn0039492	1.46084	1.0684475	1.367254825
854	10866	wgn	FBgn0030941	3.53715	3.5256	1.003276038
853	14080	CG10737	FBgn0034420	2.72654	0.931747	2.926266465
853	7444	Cpr	FBgn0015623	5.15713	5.01011	1.029344665
852	21706	CG31688	FBgn0263355	1.76655	1.537745	1.14879255
852	1731	CG16817	FBgn0037728	22.1517	20.91165	1.059299481
852	5899	Myd88	FBgn0033402	6.5002	1.310175	4.961321961
852	5185	Sec31	FBgn0033339	7.3953	2.383985	3.102074887
852	22294	Itp-r83A	FBgn0010051	1.71995	1.39458	1.233310387
851	12247	rap	FBgn0262699	3.12727	0.356679	8.767743545
851	108575	CG32373	FBgn0052373	0.352748	0.1498452	2.354082747
849	77088	CG17839	FBgn0036454	0.495663	0.04997225	9.918764915
849	4573	Cand1	FBgn0027568	8.35549	2.31907	3.602948596
848	2780	Fer2LCH	FBgn0015221	13.7283	33.14485	0.414191043
846	5225	mfrn	FBgn0039561	7.28701	2.240815	3.251946278
846	6158	CG9934	FBgn0032467	6.18295	1.47787	4.18369004
846	2729	Rad23	FBgn0026777	13.9519	5.77237	2.417014155
845	6330	CG7546	FBgn0035793	6.00784	1.176355	5.107165779
843	4328	nudE	FBgn0036059	8.76608	2.319755	3.778881822
843	5213	FANCI	FBgn0033354	7.27788	1.092188	6.663578065
842	3499	pav	FBgn0011692	10.8301	1.45482	7.444288641
840	4023	smid	FBgn0016983	9.39711	3.442645	2.729619232
840	5123	da	FBgn0000413	7.37938	2.553375	2.890049444
838	6392	mahj	FBgn0034641	5.90028	2.49685	2.363089493
837	2709	pix	FBgn0086706	13.9053	4.30188	3.232377472
837	4580	CG4887	FBgn0031318	8.2248	2.35468	3.492958704
837	7385	vig	FBgn0024183	5.10082	13.076275	0.390082038
836	7107	row	FBgn0033998	5.29401	3.41709	1.549274383
836	9521	AcCoAS	FBgn0012034	3.95174	4.639405	0.851777329
835	5846	Bap170	FBgn0042085	6.42825	2.92526	2.197496975
835	12067	CG5830	FBgn0036556	3.11424	1.186165	2.625469475
835	2923	CG4452	FBgn0035981	12.8565	1.57429	8.166538567
835	3730	CG3011	FBgn0029823	10.0749	2.06681	4.874613535
835	14820	RtGEF	FBgn0015803	2.53573	1.580075	1.604816227
834	30010	CG43367	FBgn0263110	1.25073	0.5325195	2.348702724
833	4032	CG18596	FBgn0038953	9.298	1.34175	6.929755916
832	7982	ash1	FBgn0005386	4.69112	0.963728	4.867680507
831	6125	Sec24AB	FBgn0033460	6.10605	1.66257	3.672657392
831	10283	Aldh-III	FBgn0010548	3.63703	1.0704145	3.397777216
830	3288	Tsf2	FBgn0036299	11.3609	0.653471	17.38546929
829	4471	rump	FBgn0260010	8.34478	4.036775	2.067189774
829	35131	fra	FBgn0011592	1.06201	0.997276	1.064910817
828	4358	CG12773	FBgn0024365	8.55083	0.219173	39.01406651
828	16994	wts	FBgn0011739	2.1928	0.8875755	2.470550393
828	2847	Cdc42	FBgn0010341	13.089	9.256985	1.413959297
827	4429	PIP4K	FBgn0039924	8.40359	4.79246	1.753502377
827	14580	CG2747	FBgn0037541	2.55278	1.39211	1.83374877
827	15363	Pi3K68D	FBgn0015278	2.42267	0.945378	2.562646899
826	1309	CG17737	FBgn0035423	28.3992	24.9153	1.139829743
826	7822	enok	FBgn0034975	4.75256	1.672295	2.841938773
825	3552	Fit1	FBgn0035498	10.4531	3.08263	3.390968102
825	5812	Letm1	FBgn0019886	6.38842	2.60454	2.452801646
823	5011	Khc	FBgn0001308	7.39164	2.44461	3.023647944
822	4711	Rbp1-like	FBgn0030479	7.85279	2.673595	2.937165128
822	15632	Papss	FBgn0020389	2.36659	0.538291	4.396488145
821	8437	CG14299	FBgn0038651	4.37946	0.9243485	4.737888361
819	2256	comm2	FBgn0041160	16.3384	2.813045	5.808083411
819	8839	CG13004	FBgn0030797	4.1701	1.489105	2.800406956
818	10041	CG7536	FBgn0030890	3.66641	0.896447	4.089935044
818	14441	JIL-1	FBgn0020412	2.5493	1.402935	1.817119111
818	11135	cta	FBgn0000384	3.30619	8.360405	0.395458115
817	9117	CG1513	FBgn0033463	4.03307	3.2594	1.237365773
815	15528	CG17841	FBgn0028480	2.36215	1.756825	1.344556231
813	4019	CD98hc	FBgn0037533	9.10411	7.22159	1.260679435
813	37557	Egfr	FBgn0003731	0.974237	0.8784245	1.109073119
812	6307	Rbp2	FBgn0262734	5.79427	6.198035	0.934855966
811	48294	CG5888	FBgn0028523	0.755776	2.28847	0.330253838
810	164709	dpr6	FBgn0040823	0.221326	0.03499365	6.32474749
809	8506	CG1815	FBgn0039863	4.28044	2.458485	1.741088516
809	76441	toc	FBgn0015600	0.476307	0.07980995	5.968015266
809	4178	Aldh	FBgn0012036	8.71456	4.638475	1.87875541
808	2982	CG1882	FBgn0033226	12.1946	3.09645	3.938251869
808	10115	SCAP	FBgn0033052	3.5951	1.98728	1.809055594
808	14087	CG10631	FBgn0032817	2.58142	1.05273	2.452119727
808	28428	bves	FBgn0031150	1.27918	0.4822015	2.652791416
808	2444	Rab7	FBgn0015795	14.8791	4.05975	3.665028635
808	9159	Taf1	FBgn0010355	3.97035	1.607015	2.470636553
807	1917	CG9253	FBgn0032919	18.946	14.8373	1.276916959
806	1479	Gapdh1	FBgn0001091	24.5263	10.01836	2.448135224
805	27292	Naam	FBgn0051216	1.32747	0.4448875	2.983832991
805	2393	Irbp	FBgn0011774	15.1397	2.61384	5.792129587
804	7125	dco	FBgn0002413	5.07851	2.24063	2.266554496
803	3809	CG18213	FBgn0038470	9.48789	1.21514	7.808063268
802	4480	pic	FBgn0260962	8.05678	4.593795	1.75383969
802	5834	CG8036	FBgn0037607	6.1869	5.617735	1.101315744
802	5760	Pi3K92E	FBgn0015279	6.26639	1.301495	4.814763023
801	5738	Sec24CD	FBgn0262126	6.28257	1.321894	4.752703318
800	9753	CG2316	FBgn0039890	3.69162	3.38617	1.090205158
800	6195	Usp7	FBgn0030366	5.81184	3.38466	1.717111911
800	7756	Klp10A	FBgn0030268	4.64213	4.62313	1.00410977
800	4177	CG15771	FBgn0029801	8.61967	0.6389465	13.49044091
799	12280	CG30389	FBgn0050389	2.92829	2.366395	1.237447679
799	4860	Rcd1	FBgn0033897	7.39905	1.841885	4.017107474
799	8306	nrv1	FBgn0015776	4.32932	5.315735	0.814434881
798	11507	CrebB	FBgn0265784	3.12109	2.637985	1.183134097
798	3564	Sec23	FBgn0262125	10.077	2.544615	3.960127564
798	4943	VhaSFD	FBgn0027779	7.2657	1.901515	3.821005882
796	6919	comm	FBgn0010105	5.17768	1.232205	4.201963147
795	8863	Liprin-alpha	FBgn0046704	4.03693	1.1861935	3.403264307
795	22922	CG8177	FBgn0036043	1.56092	0.5676175	2.749950451
795	14742	Rbcn-3A	FBgn0023458	2.42703	1.11438	2.177919561
794	5282	Chro	FBgn0044324	6.7653	3.756035	1.801181299
793	6951	Eps-15	FBgn0035060	5.13442	2.507375	2.047727205
793	3470	Stam	FBgn0027363	10.2851	2.406955	4.273075317
793	8220	Vinc	FBgn0004397	4.34177	1.1965575	3.628551073
792	80779	nAChRalpha4	FBgn0266347	0.441257	0.3923845	1.124552575
792	2959	CG11593	FBgn0035488	12.0461	1.227535	9.813243614
792	2791	Cortactin	FBgn0025865	12.7712	3.039005	4.202428097
792	578	RpL39	FBgn0023170	61.6684	565.882	0.10897749
792	3354	wdn	FBgn0005642	10.6274	1.152122	9.224196743
791	901	Arc2	FBgn0033928	39.5109	6.76254	5.842612391
791	3635	AIF	FBgn0031392	9.79348	2.881805	3.398383999
790	19749	PH4alphaEFB	FBgn0039776	1.80031	4.413725	0.407889028
790	14277	fz3	FBgn0027343	2.49032	1.890815	1.31706169
790	4319	ytr	FBgn0021895	8.23207	12.3634	0.665841921
789	2569	CG8602	FBgn0035763	13.8222	1.169565	11.81824011
788	17412	kcc	FBgn0261794	2.03677	1.16675	1.745678166
788	5070	bsf	FBgn0032679	6.99493	3.88649	1.799806509
788	5533	CG17754	FBgn0030114	6.4096	1.036085	6.186365018
786	137	snoRNA:Psi18S-841d	FBgn0083016	258.206	168.3135	1.534077777
786	6480	CG8858	FBgn0033698	5.459	1.0903125	5.006821439
786	7392	ari-1	FBgn0017418	4.78548	1.96591	2.434231475
786	4342	Klp61F	FBgn0004378	8.147	2.356085	3.457854874
785	8367	Ephrin	FBgn0040324	4.22246	2.129175	1.983143706
782	14903	CG42258	FBgn0259143	2.36156	0.6325065	3.73365333
782	5146	NTPase	FBgn0024947	6.83915	4.166645	1.641404535
781	3110	CG12547	FBgn0250830	11.302	2.845025	3.972548572
781	16148	fuss	FBgn0039932	2.17669	0.2661215	8.179309075
781	2013	JhI-26	FBgn0028424	17.4611	3.57031	4.890639748
781	4331	Hsf	FBgn0001222	8.11574	1.71184	4.740945415
780	3403	Mlc-c	FBgn0004687	10.3157	21.07165	0.4895535
780	2712	Cyt-c-p	FBgn0000409	12.944	13.2303	0.978360279
779	2990	CG1416	FBgn0032961	11.7255	8.07803	1.451529643
778	7500	garz	FBgn0264560	4.66857	1.13507	4.113023866
778	8967	CoRest	FBgn0261573	3.90479	4.35069	0.89751051
778	5370	CG33129	FBgn0053129	6.52034	6.26033	1.041532954
777	6970	mute	FBgn0085444	5.01711	2.304925	2.176691216
777	4896	CG5746	FBgn0039186	7.14241	3.045375	2.345330214
776	3512	CG31710	FBgn0051710	9.94426	0.7314315	13.59561353
776	3391	Hrs	FBgn0031450	10.2991	1.23433	8.343878865
775	19930	Pka-R1	FBgn0259243	1.75009	1.72779	1.012906661
775	5426	CG8026	FBgn0033391	6.42817	4.66068	1.379234361
775	7550	Hmt4-20	FBgn0025639	4.61977	1.788195	2.583482226
774	46298	tmod	FBgn0082582	0.752392	2.377015	0.316528082
774	3712	CG6686	FBgn0032388	9.38422	3.64476	2.574715482
774	9053	AP-1gamma	FBgn0030089	3.84781	1.836135	2.095602992
774	6776	mus308	FBgn0002905	5.14082	1.0503125	4.894562333
771	5715	scaf6	FBgn0261872	6.0716	1.653645	3.671646575
771	8834	Spt20	FBgn0036374	3.92792	0.813749	4.826942952
770	6478	CG31731	FBgn0028539	5.34952	1.913745	2.795314945
769	2760	bor	FBgn0040237	12.5396	2.77936	4.511686144
769	4180	Mlf	FBgn0034051	8.27971	2.303945	3.593709919
769	5186	Tango1	FBgn0031842	6.67358	2.71216	2.460614418
769	32152	Pka-R2	FBgn0022382	1.07642	0.5530815	1.946223115
769	5837	Rga	FBgn0017550	5.92928	1.263375	4.693206688
768	10694	kdn	FBgn0261955	3.23211	4.53039	0.713428645
768	4541	NUCB1	FBgn0052190	7.61158	8.31071	0.91587602
768	5692	CG12084	FBgn0043458	6.07242	1.3883	4.373996975
768	8330	kto	FBgn0001324	4.14936	1.21582	3.412807817
767	2524	l(2)37Cc	FBgn0002031	13.6764	6.38218	2.142904149
766	3014	CG1316	FBgn0035526	11.438	1.65445	6.913475777
766	1747	Den1	FBgn0033716	19.7334	0.5371095	36.73999436
765	5769	Dp	FBgn0011763	5.96796	5.134765	1.162265459
763	7059	CG6454	FBgn0039187	4.86459	1.30432	3.729598565
763	4026	Sar1	FBgn0038947	8.52935	9.520755	0.895869078
762	5989	Pi4KIIalpha	FBgn0037339	5.72619	1.355785	4.223523641
762	4224	Ide	FBgn0001247	8.11888	2.21356	3.667793057
761	4060	CG2918	FBgn0023529	8.43575	7.5199	1.121790183
760	47860	CG43795	FBgn0264339	0.714671	1.117225	0.639684039
760	23794	Ziz	FBgn0260486	1.43751	0.526608	2.729753441
760	7710	CG5789	FBgn0039207	4.43634	1.929145	2.299640514
760	5451	GATAd	FBgn0032223	6.27484	1.605725	3.90779243
760	5567	Nlp	FBgn0016685	6.14409	13.7735	0.446080517
759	1973	Nop56	FBgn0038964	17.3133	3.96491	4.366631273
757	8895	bdg	FBgn0034049	3.83014	1.64418	2.3295138
757	1990	nop5	FBgn0026196	17.1202	5.0201	3.410330472
757	3427	CycB	FBgn0000405	9.94139	3.62982	2.73881074
756	16891	CG43313	FBgn0263005	2.01433	0.339362	5.93563805
756	2744	Rpn6	FBgn0028689	12.3995	6.81365	1.819802896
756	3613	Rb97D	FBgn0004903	9.41714	1.46353	6.434538411
755	4333	Irc	FBgn0038465	7.84194	3.36655	2.32936983
754	5100	CG31195	FBgn0051195	6.65375	1.018942	6.530057648
754	2951	CG17508	FBgn0039970	11.4992	5.29497	2.171721464
753	22425	Hr39	FBgn0261239	1.51122	1.06965	1.412817277
753	3206	Mtpalpha	FBgn0028479	10.5705	2.34848	4.500996389
753	4251	CG1910	FBgn0022349	7.97203	7.666925	1.039794963
753	1549	FK506-bp1	FBgn0013269	21.8781	17.00615	1.286481655
752	4966	XNP	FBgn0039338	6.81516	2.8564	2.385926341
752	16733	Dmtn	FBgn0037443	2.0226	0.7053885	2.867356074
752	2917	RnrL	FBgn0011703	11.6024	3.85426	3.010279535
750	6721	l(3)psg2	FBgn0035617	5.02218	0.6620705	7.585566794
750	3500	CG3499	FBgn0034792	9.64403	3.169265	3.042986308
749	1496	Su(var)205	FBgn0003607	22.5328	23.5236	0.957880597
749	905	awd	FBgn0000150	37.2476	38.75475	0.961110574
748	34030	Camta	FBgn0259234	0.989247	0.985069	1.004241327
748	2361	PHGPx	FBgn0035438	14.2584	6.622485	2.153028659
748	3812	polo	FBgn0003124	8.83108	6.47355	1.364178851
747	40002	Cda5	FBgn0051973	0.840435	0.05260125	15.97747202
747	9784	lva	FBgn0029688	3.43613	1.33838	2.567379967
746	1184	CG32276	FBgn0047135	28.3565	8.747825	3.241548614
746	3268	nct	FBgn0039234	10.2736	2.35147	4.369011725
746	19881	CG14441	FBgn0029895	1.68875	0.733919	2.301003244
746	5369	myo	FBgn0026199	6.25332	4.081545	1.532096302
745	6388	CkIIalpha	FBgn0264492	5.24876	7.762915	0.676132613
744	6032	Zn72D	FBgn0263603	5.55107	2.05643	2.699372213
744	33749	Src64B	FBgn0262733	0.99215	0.811463	1.222668193
744	13863	Sec16	FBgn0052654	2.41535	1.653675	1.460595341
744	3458	CG11791	FBgn0039266	9.68307	1.986805	4.873689164
743	39226	Epac	FBgn0085421	0.852472	0.966087	0.88239672
743	3480	beta'COP	FBgn0025724	9.60892	4.30274	2.233209536
743	26943	FER	FBgn0000723	1.2411	0.5505865	2.25414172
742	4877	CG11880	FBgn0039637	6.84725	1.415945	4.835816363
742	33281	Sema-2a	FBgn0011260	1.0034	1.81143	0.553927008
740	7187	Spt6	FBgn0028982	4.63393	3.2672	1.418318438
739	2350	CG4364	FBgn0032138	14.1528	2.956715	4.786663578
738	10023	Atf6	FBgn0033010	3.31378	2.693225	1.230413352
738	8443	CaMKI	FBgn0016126	3.93391	2.88166	1.365154113
736	6435	CG12499	FBgn0038968	5.14748	1.457035	3.532845814
735	2651	CG5642	FBgn0036258	12.4779	5.472725	2.280015897
735	2649	deltaCOP	FBgn0028969	12.4874	2.689965	4.642216534
735	8717	Tor	FBgn0021796	3.79477	0.99511	3.813417612
734	4358	CG31211	FBgn0051211	7.58008	2.8492	2.660423979
734	14045	cue	FBgn0011204	2.35201	2.88147	0.816253509
734	9047	wapl	FBgn0004655	3.65138	1.36878	2.667616418
733	8868	PI4KIIIalpha	FBgn0267350	3.72	0.9804635	3.794123902
732	6037	cnk	FBgn0021818	5.45701	1.725095	3.163309847
732	7292	Cbl	FBgn0020224	4.51783	2.154445	2.096980893
731	8587	ocm	FBgn0266083	3.83126	1.61028	2.379250814
730	136	snoRNA:Psi18S-640b	FBgn0083025	241.573	18.54135	13.0288787
730	4604	CG7139	FBgn0027532	7.13597	1.07854	6.616323919
729	20125	CG34401	FBgn0085430	1.63026	0.899916	1.81156908
728	6779	Cul3	FBgn0261268	4.83316	2.398505	2.015071889
728	6257	CG9776	FBgn0027866	5.23637	2.844525	1.840859194
727	2664	TMS1	FBgn0028399	12.2819	3.38159	3.631989685
727	12765	EDTP	FBgn0027506	2.56318	0.9608265	2.667682459
726	4966	eIF5	FBgn0030719	6.57953	4.93453	1.333365082
725	6216	Cf2	FBgn0000286	5.24919	1.2228745	4.292500988
724	6106	CG11050	FBgn0031836	5.33638	1.983845	2.689917811
723	5600	Nop17l	FBgn0033224	5.81053	1.94366	2.989478613
723	1731	VhaPPA1-1	FBgn0028662	18.7978	3.05797	6.147149907
723	1699	Int6	FBgn0025582	19.1518	14.1679	1.351774081
723	6256	TppII	FBgn0020370	5.20124	2.14017	2.430292921
721	19658	CG32809	FBgn0023531	1.65067	0.3452545	4.781023853
720	4534	CG1109	FBgn0046222	7.14687	1.1959055	5.976116006
720	33764	CG8312	FBgn0037720	0.959718	0.3583375	2.678251648
720	4252	Scm	FBgn0003334	7.62087	1.9797	3.849507501
719	14931	CG32486	FBgn0266918	2.16723	0.601887	3.600725718
719	3157	Zip102B	FBgn0039902	10.2499	5.90388	1.736129461
719	1979	alphaTub84D	FBgn0003885	16.3511	3.428355	4.7693719
718	11410	Su(z)2	FBgn0265623	2.83207	1.174775	2.41073397
718	79235	Hs6st	FBgn0038755	0.407824	0.4727285	0.862702376
718	2464	Snx3	FBgn0038065	13.1144	4.566815	2.871673146
718	7636	Zyx	FBgn0011642	4.23179	1.952635	2.167220192
718	8073	pelo	FBgn0011207	4.00272	2.501905	1.5998689
718	5674	Su(var)3-7	FBgn0003598	5.69509	0.99718	5.711195572
717	160	snoRNA:gcl-a	FBgn0263463	201.681	17.16055	11.75259534
717	2496	OstDelta	FBgn0034277	12.9283	4.999485	2.58592635
717	1091	His3.3A	FBgn0014857	29.5774	10.11077	2.925336053
716	4361	Bre1	FBgn0086694	7.38911	1.73296	4.263866448
716	2976	Aac11	FBgn0027885	10.8279	4.248615	2.548571711
715	14094	CG12163	FBgn0260462	2.28316	4.227245	0.540105908
715	13162	CG3967	FBgn0035989	2.44483	0.7887305	3.099702623
714	1788	Tina-1	FBgn0035083	17.972	9.277845	1.937087761
714	2291	His2Av	FBgn0001197	14.0261	18.6267	0.753010463
713	2478	Jheh2	FBgn0034405	12.9495	7.78859	1.662624429
713	4808	CG5174	FBgn0034345	6.67406	7.67404	0.869693147
713	5857	CycK	FBgn0025674	5.47872	1.27003	4.313850854
713	2506	Ras85D	FBgn0003205	12.8048	4.14758	3.087294278
712	6947	l(3)mbt	FBgn0002441	4.61262	1.17608	3.922029114
711	8478	didum	FBgn0261397	3.77434	0.947877	3.981887945
711	6810	CG31122	FBgn0051122	4.69881	1.61567	2.908273348
711	79147	pros	FBgn0004595	0.404297	0.0320703	12.60658616
710	15377	Ac3	FBgn0023416	2.07803	2.01664	1.030441725
709	706	CG32448	FBgn0052448	45.1967	1.46844	30.77871755
709	2567	Pmm45A	FBgn0033377	12.4304	3.490925	3.560775439
709	9094	onecut	FBgn0028996	3.50878	0.275306	12.74501827
708	1296	CR45240	FBgn0266775	24.5863	0.04494155	547.072809
708	12626	svr	FBgn0004648	2.52367	2.96215	0.851972385
707	4261	Atg18a	FBgn0035850	7.46746	0.8916375	8.374995444
705	19982	CG3168	FBgn0029896	1.58787	1.377285	1.152898638
705	4975	Marf	FBgn0029870	6.37766	1.73678	3.672117367
705	36847	bab2	FBgn0025525	0.861097	0.7877315	1.093135161
705	11012	Nak	FBgn0015772	2.8813	0.9202375	3.131039541
703	13626	nonC	FBgn0263968	2.32195	0.984365	2.358830312
703	4161	Ube3a	FBgn0061469	7.60366	1.944185	3.91097555
703	1981	lwr	FBgn0010602	15.9711	6.00268	2.660661571
703	27716	Galphao	FBgn0001122	1.14154	2.305085	0.495226857
702	8062	Unc-13-4B	FBgn0266719	3.91886	1.13421	3.455144991
702	5373	CG6422	FBgn0039261	5.88011	1.58894	3.70064949
702	4512	RhoGAP68F	FBgn0036257	7.00218	1.131157	6.190281278
702	17503	ckn	FBgn0033987	1.80505	2.04541	0.882488108
702	1247	cl	FBgn0000318	25.3359	12.6191	2.007742232
702	8236	ca	FBgn0000247	3.83607	0.541334	7.08632748
701	12798	Magi	FBgn0034590	2.46514	1.211615	2.034590196
701	8245	CG9220	FBgn0030662	3.82642	1.98118	1.931384327
701	8696	Fur2	FBgn0004598	3.62797	2.205255	1.645147613
700	60041	CG17018	FBgn0039972	0.524705	0.01197625	43.81212817
700	6732	CG9727	FBgn0037445	4.67971	1.412915	3.312095915
700	6863	Drat	FBgn0033188	4.59039	2.019425	2.273117348
699	13991	elav	FBgn0260400	2.2485	2.09438	1.07358741
699	6156	RhoBTB	FBgn0036980	5.11027	0.9878925	5.172900898
699	2790	Mpcp	FBgn0026409	11.2756	7.89981	1.427325467
699	20569	CycE	FBgn0010382	1.52943	1.549615	0.986974184
697	165979	shakB	FBgn0085387	0.188993	0.0790068	2.392110553
697	6104	CG2924	FBgn0023528	5.13906	2.55268	2.013201811
697	7998	Ets21C	FBgn0005660	3.92208	1.164925	3.366809022
696	135	snoRNA:lola-d	FBgn0263483	232.028	11.8458	19.5873643
696	4415	Spt5	FBgn0040273	7.09486	1.307845	5.424847746
696	4063	CG16953	FBgn0038809	7.70952	1.959385	3.934663172
695	5685	Golgin245	FBgn0034854	5.50199	1.11546	4.932485253
695	3451	CG8929	FBgn0034504	9.06369	1.36885	6.621390218
695	5352	DIP1	FBgn0024807	5.84432	2.062065	2.834207457
695	5152	Hmgs	FBgn0010611	6.07119	3.267945	1.857800544
693	3668	CG3368	FBgn0039508	8.50294	1.8227	4.665024414
693	5276	CG3651	FBgn0032974	5.91144	2.54645	2.321443578
693	2079	sqh	FBgn0003514	15.0018	8.45065	1.775224391
693	30877	fog	FBgn0000719	1.0101	1.81854	0.555445577
692	2529	Ku80	FBgn0041627	12.3147	1.06057	11.61139764
692	4980	CG9646	FBgn0034184	6.25377	3.450795	1.812269347
692	6977	H	FBgn0001169	4.46378	1.211955	3.683123548
691	2828	lig3	FBgn0038035	10.9967	2.320385	4.739170439
691	7506	CG12576	FBgn0031190	4.14319	3.088815	1.34135259
690	44161	CG43143	FBgn0262617	0.703194	0.579613	1.213212954
690	6964	CG9715	FBgn0036668	4.45919	2.010345	2.218121765
690	4172	Scsalpha	FBgn0004888	7.44338	3.000075	2.48106464
689	1968	Adam	FBgn0027619	15.7565	7.88815	1.997489906
689	7883	stau	FBgn0003520	3.93362	1.2783	3.077227568
688	4187	RhoGDI	FBgn0036921	7.39521	15.76355	0.469133539
687	6390	CG10713	FBgn0036360	4.83862	0.0210986	229.3336999
687	3451	CG11414	FBgn0035024	8.95936	1.438665	6.227551237
686	4219	CG6695	FBgn0039215	7.31779	1.887895	3.876163664
686	2090	CG6479	FBgn0036710	14.7721	1.198914	12.32123405
685	3729	CG4360	FBgn0038787	8.26729	2.459935	3.360775793
685	4344	skap	FBgn0037643	7.09686	2.816735	2.519534141
684	14759	CG42672	FBgn0261554	2.08576	0.6427265	3.245175047
684	3704	Scamp	FBgn0040285	8.31094	4.43639	1.87335649
684	3201	CG1703	FBgn0030321	9.61691	6.195095	1.552342619
684	12469	Axn	FBgn0026597	2.46882	0.5662635	4.359843077
683	5180	Sara	FBgn0026369	5.93412	0.7633285	7.774005556
683	13610	BicD	FBgn0000183	2.25854	1.34027	1.685138069
682	7180	koi	FBgn0265003	4.27489	2.19982	1.943290815
682	6623	Ptp69D	FBgn0014007	4.63441	1.55854	2.973558587
682	6442	Akt1	FBgn0010379	4.76463	2.120505	2.246931745
681	72226	CG32698	FBgn0052698	0.424345	0.13901915	3.052421195
681	61645	tun	FBgn0034046	0.497181	1.06845	0.465329215
681	6363	Csp	FBgn0004179	4.81671	3.73153	1.290813688
678	7155	IntS3	FBgn0262117	4.26467	1.89784	2.247117776
677	2096	cpa	FBgn0034577	14.5366	3.65736	3.97461557
677	7072	CG3262	FBgn0032986	4.30836	1.75434	2.455829543
674	4668	CG7457	FBgn0035812	6.49822	1.134995	5.725329186
674	889	CG8490	FBgn0033715	34.1211	1.675285	20.36734048
674	3109	Rpn1	FBgn0028695	9.75673	4.01574	2.429621938
673	6805	rig	FBgn0250850	4.45094	1.212745	3.670136756
673	5800	CG6923	FBgn0037944	5.22219	0.619717	8.426733493
673	52074	bt	FBgn0005666	0.581647	0.07229375	8.045605602
672	3004	Wbp2	FBgn0036318	10.0678	3.110025	3.237208704
671	3899	CG32280	FBgn0052280	7.74523	2.29746	3.371214298
671	21468	CG31522	FBgn0051522	1.40668	2.9634	0.474684484
670	8066	cana	FBgn0040233	3.73837	1.75452	2.130708114
669	3882	DNApol-iota	FBgn0037554	7.75596	1.1548095	6.716224624
669	8591	CG2186	FBgn0030243	3.50467	1.6482	2.126362092
668	2539	tum	FBgn0086356	11.8407	3.717405	3.185205809
668	3244	Art4	FBgn0037770	9.26746	2.55087	3.633058525
668	2491	Uba2	FBgn0029113	12.0689	3.193865	3.778775872
668	4566	chico	FBgn0024248	6.58424	1.040553	6.327635402
668	7101	Ssdp	FBgn0011481	4.23372	2.5052	1.689972856
667	2423	Snx1	FBgn0031534	12.389	3.662355	3.382796042
666	2634	Sac1	FBgn0035195	11.3795	1.856765	6.128670026
665	9257	PhKgamma	FBgn0011754	3.23308	0.9265955	3.489203218
664	17474	ex	FBgn0004583	1.71018	1.245715	1.37285013
663	1759	Tango7	FBgn0033902	16.9634	6.057255	2.800509472
663	23857	flw	FBgn0000711	1.25073	1.73708	0.720018652
661	101200	CG42340	FBgn0259242	0.293959	0.0312877	9.395353446
661	10783	CG17490	FBgn0040009	2.75884	1.127306	2.44728583
661	3682	CG2182	FBgn0037360	8.07947	2.914995	2.771692576
661	4727	SF1	FBgn0025571	6.29334	2.47227	2.545571479
660	9178	MTF-1	FBgn0040305	3.23639	2.8607	1.131327997
660	14917	hdly	FBgn0038842	1.99126	2.875315	0.692536296
660	4155	SRm160	FBgn0036340	7.14888	1.72767	4.137873552
660	3450	CG2818	FBgn0031566	8.60974	0.78892	10.91332454
660	7404	Npc1a	FBgn0024320	4.01183	1.450195	2.766407276
659	5362	CG2247	FBgn0030320	5.53126	1.473985	3.75258907
659	1541	Rac2	FBgn0014011	19.2463	1.72096	11.18346737
658	4664	CG1371	FBgn0033482	6.3494	4.51489	1.406324407
658	4624	Mkk4	FBgn0024326	6.40432	2.255885	2.838939042
657	5260	mib1	FBgn0263601	5.6214	1.71009	3.287195411
657	3341	Uev1A	FBgn0035601	8.85022	8.26567	1.07072022
657	2176	CG18446	FBgn0033458	13.5885	3.439965	3.95018554
656	2906	Ahcy13	FBgn0014455	10.1595	5.383645	1.887104369
656	1516	Gapdh2	FBgn0001092	19.4747	13.85905	1.405197326
655	1846	Cwc25	FBgn0031452	15.9689	0.7439	21.46646055
655	10127	CG7766	FBgn0030087	2.91089	1.76027	1.653661086
655	3388	Dip-B	FBgn0000454	8.70088	4.745815	1.833379514
654	6850	4E-T	FBgn0052016	4.29687	1.753915	2.449873569
654	2354	Rap2l	FBgn0025806	12.5036	9.02628	1.385243976
654	5480	RhoL	FBgn0014380	5.37109	4.69511	1.143975328
653	1559	Tango14	FBgn0031312	18.8509	0.63391	29.73750217
652	5819	ana1	FBgn0262167	5.04272	1.034155	4.876174268
652	4365	Tango5	FBgn0052675	6.72246	2.418355	2.779765584
652	11377	wnd	FBgn0036896	2.5792	1.0488195	2.459145735
651	2949	CG45067	FBgn0266437	9.93508	0.0227264	437.160307
651	2425	Tfb1	FBgn0033929	12.0819	2.306965	5.237140572
651	11900	CG11665	FBgn0033028	2.46206	3.00233	0.820049761
650	27855	RhoGEF3	FBgn0264707	1.05021	1.1638705	0.902342658
650	4808	CG7920	FBgn0039737	6.08435	3.951975	1.539571986
649	12650	CG34376	FBgn0085405	2.30898	0.4446015	5.193369793
649	4398	Galphas	FBgn0001123	6.64132	4.078625	1.628323271
649	7294	Galphai	FBgn0001104	4.00446	1.63881	2.443516942
648	6378	Cdk12	FBgn0037093	4.57252	1.77692	2.57328411
648	5998	CG16711	FBgn0036032	4.86221	0.7506055	6.47771699
648	2308	CG9505	FBgn0031805	12.6358	3.91408	3.22829375
648	3957	Iswi	FBgn0011604	7.37011	3.413735	2.158957857
648	64720	bab1	FBgn0004870	0.450611	0.1530395	2.944409777
648	9159	pho	FBgn0002521	3.18414	2.83417	1.12348236
647	29401	Tango13	FBgn0086674	0.990393	1.73705	0.570158027
647	5623	SCAR	FBgn0041781	5.17847	1.698525	3.048804109
647	7496	l(1)G0469	FBgn0040153	3.88454	1.107196	3.508448369
646	536	CR44809	FBgn0266044	54.2417	1.56006	34.76898324
646	4447	CG14712	FBgn0037924	6.53778	1.299391	5.031418565
646	5826	Br140	FBgn0033155	4.99031	1.192705	4.184027065
645	16240	CG42671	FBgn0261553	1.78747	0.984689	1.815263499
645	4720	Elp1	FBgn0037926	6.15011	2.18233	2.818139328
645	4471	CG2698	FBgn0037536	6.49262	1.713825	3.788379794
644	31710	spok	FBgn0086917	0.914018	0.02838885	32.19637287
644	34158	Ino80	FBgn0086613	0.848513	1.0791145	0.786304882
644	8518	wde	FBgn0027499	3.40262	1.59755	2.129898908
644	2925	OstStt3	FBgn0011336	9.90889	3.03216	3.267931112
643	3103	CG10565	FBgn0037051	9.32598	4.903595	1.901865876
643	6010	Sos	FBgn0001965	4.81506	0.9826295	4.900178552
642	1368	Vha13	FBgn0026753	21.121	7.352765	2.872524826
641	6255	GstS1	FBgn0010226	4.61207	6.160965	0.74859539
640	7069	CG15117	FBgn0034417	4.07462	4.216415	0.96637072
640	13402	Rok	FBgn0026181	2.14919	2.27149	0.946158689
640	5080	msl-1	FBgn0005617	5.66998	2.425725	2.337437261
639	3305	Rab10	FBgn0015789	8.70151	2.83745	3.066665492
638	10948	CG5521	FBgn0039466	2.62271	1.4242125	1.841515925
638	13587	Mad	FBgn0011648	2.11331	1.37835	1.533217253
637	2548	CG7878	FBgn0037549	11.2514	3.614565	3.112795039
637	4329	Msh6	FBgn0036486	6.62242	2.66148	2.488247141
637	1867	Spp	FBgn0031260	15.3554	2.610715	5.881683753
636	8045	CG1578	FBgn0030336	3.55792	0.776204	4.583743449
636	6263	Slip1	FBgn0024728	4.57025	3.02646	1.510097606
635	5817	CenB1A	FBgn0039056	4.91292	1.4196	3.460777684
635	8244	Cbp80	FBgn0022942	3.46658	1.412015	2.455058905
634	1570	Ote	FBgn0266420	18.1742	4.647615	3.910435783
633	27779	inaE	FBgn0261244	1.02554	2.76197	0.371307436
633	1911	CG4511	FBgn0037843	14.9076	5.14435	2.897858816
633	6193	CG16972	FBgn0032481	4.60011	0.989305	4.649840039
633	6859	CycA	FBgn0000404	4.15344	4.008655	1.036118099
632	4146	EndoA	FBgn0038659	6.86046	1.346045	5.096753823
632	5682	Reps	FBgn0032341	5.00589	1.537995	3.254815523
632	12891	RhoGAP1A	FBgn0025836	2.20646	1.82269	1.210551438
631	1850	PIG-V	FBgn0265174	15.3505	0.9677935	15.86133819
631	2191	mtDNA-helicase	FBgn0032154	12.9614	1.026148	12.63112144
630	15607	bchs	FBgn0043362	1.81671	0.180195	10.08191126
630	4894	Klp3A	FBgn0011606	5.79351	2.07371	2.793789874
628	7750	lqfR	FBgn0261279	3.64689	1.0639025	3.427842307
628	1401	GstD9	FBgn0038020	20.1738	41.1315	0.490470807
628	13262	Pld	FBgn0033075	2.13116	1.5594335	1.366624483
627	7693	clu	FBgn0034087	3.66806	2.670795	1.373396311
627	33251	CG9171	FBgn0031738	0.848649	2.7507985	0.308510056
627	37764	CG11030	FBgn0031736	0.747231	1.718225	0.43488542
627	3526	TBPH	FBgn0025790	8.00296	1.865315	4.290406714
627	11137	Myo61F	FBgn0010246	2.53375	0.55943	4.529163613
626	25483	blot	FBgn0027660	1.10558	0.1351716	8.179084956
624	1861	CG11857	FBgn0039303	15.0905	5.92664	2.546215056
623	4363	CG3356	FBgn0034989	6.4264	1.218195	5.275345901
623	4555	CG1582	FBgn0030246	6.15552	1.41048	4.36413136
622	2511	Cyp6w1	FBgn0033065	11.1483	6.868015	1.623220101
622	4574	GstT4	FBgn0030484	6.12011	5.158025	1.186521973
622	3564	gammaCOP	FBgn0028968	7.85449	2.333415	3.366092187
621	8893	CG17528	FBgn0261387	3.14274	3.21947	0.976166885
621	6800	Socs16D	FBgn0030869	4.11006	0.6489625	6.333278117
621	2219	VhaAC39-1	FBgn0028665	12.595	3.04422	4.137348812
620	18064	CG33978	FBgn0053978	1.5447	1.524985	1.012927996
620	2549	fbp	FBgn0032820	10.9468	0.5696915	19.21531215
619	3653	Clbn	FBgn0259152	7.62616	2.111025	3.612538933
619	2359	HBS1	FBgn0042712	11.8094	2.882915	4.096339989
619	6163	vir	FBgn0003977	4.52026	1.033694	4.372918872
618	8380	vari	FBgn0250785	3.31902	0.351594	9.439922183
618	4342	Lon	FBgn0036892	6.40566	1.785775	3.58704764
617	3828	CG9775	FBgn0037261	7.25401	2.94519	2.463002387
617	1289	CG10465	FBgn0033017	21.5426	2.50067	8.614731252
617	9074	g	FBgn0001087	3.06021	0.908301	3.369158462
616	10451	Tim17b	FBgn0263977	2.6527	7.74298	0.342594195
616	7045	mon2	FBgn0031985	3.93518	0.685762	5.738404869
616	3558	Vang	FBgn0015838	7.79184	3.021635	2.578683395
615	26982	plx	FBgn0261261	1.02581	0.497039	2.063842073
615	43660	Shroom	FBgn0085408	0.633952	0.8094055	0.783231643
615	2033	Elp3	FBgn0031604	13.6145	1.252675	10.86834175
615	4557	CalpB	FBgn0025866	6.07381	2.449565	2.479546368
614	2773	CG10417	FBgn0033021	9.96515	5.442905	1.830851356
614	2558	sip2	FBgn0031878	10.8027	4.61433	2.341119946
614	2831	me31B	FBgn0004419	9.76099	6.12531	1.593550367
614	11925	egl	FBgn0000562	2.31726	1.212485	1.911165911
613	104209	CG9650	FBgn0029939	0.264741	0.0222487	11.89916714
613	2982	Syb	FBgn0003660	9.25163	9.290615	0.99580383
613	2837	ncd	FBgn0002924	9.72448	3.10314	3.133754842
612	1038	CG15012	FBgn0035528	26.535	3.826465	6.934598905
612	4509	CG3107	FBgn0033005	6.10853	3.155135	1.936059788
612	3807	spd-2	FBgn0027500	7.23492	1.26295	5.72858783
611	3165	Ilp6	FBgn0044047	8.68826	2.787895	3.116422964
611	5273	CG2162	FBgn0035388	5.21493	1.798385	2.899785085
610	6515	IntS1	FBgn0034964	4.21386	1.096695	3.842326262
608	779	CR43767	FBgn0264267	35.1262	1.091715	32.1752472
608	6184	CG33217	FBgn0053217	4.42486	3.714485	1.191244547
608	1923	Dredd	FBgn0020381	14.2295	0.205722	69.16858673
607	3002	Atg13	FBgn0261108	9.10004	1.85477	4.906290268
607	11098	CG17698	FBgn0040056	2.46155	6.47953	0.379896381
607	2294	CG8531	FBgn0033918	11.9086	4.58931	2.594856307
607	1717	scf	FBgn0025682	15.9105	7.12476	2.233127853
607	8418	tsh	FBgn0003866	3.24523	0.11208455	28.95341062
606	24375	Exn	FBgn0261547	1.1189	0.4344215	2.575609172
605	6707	l(2)k09022	FBgn0086451	4.05968	1.310855	3.096971061
605	4452	CG12290	FBgn0039419	6.11597	1.50948	4.051706548
605	9035	cdc14	FBgn0031952	3.01365	1.296242	2.324913095
605	1408	Trip1	FBgn0015834	19.3383	7.078675	2.731909573
605	9909	dia	FBgn0011202	2.74784	1.295685	2.120762377
605	5820	Adf1	FBgn0000054	4.6784	2.09153	2.23683141
604	4528	SMC1	FBgn0040283	6.00338	1.72532	3.479574804
603	3875	CG9947	FBgn0030752	7.00343	0.698126	10.03175645
603	1759	Rsf1	FBgn0011305	15.4282	5.91488	2.608370753
602	317	CR43264	FBgn0262945	85.4678	13.41825	6.369519125
602	33947	AdamTS-A	FBgn0038341	0.798105	0.1438184	5.549394236
602	4190	alpha-Est7	FBgn0015575	6.46618	4.386915	1.473969749
601	3048	CG3662	FBgn0031285	8.87411	4.296795	2.06528587
601	8496	CG16833	FBgn0026147	3.18365	1.09451	2.908744552
600	3294	CG6664	FBgn0036685	8.19772	3.196685	2.564444104
600	16890	Mmp1	FBgn0035049	1.59877	1.123947	1.422460312
599	9092	nrv2	FBgn0015777	2.96505	2.043185	1.451190176
598	3409	del	FBgn0086251	7.89477	2.06518	3.82279995
597	3504	Pink1	FBgn0029891	7.66788	0.924368	8.295267686
597	2688	Psn	FBgn0019947	9.99563	2.929315	3.412275566
596	5309	yata	FBgn0260990	5.05241	1.040253	4.856905003
596	6696	CG9795	FBgn0037234	4.00586	1.100956	3.638528697
596	5430	l(1)G0193	FBgn0027280	4.93983	3.59994	1.37219787
596	5605	RpI1	FBgn0019938	4.78559	2.95335	1.62039379
596	3372	btd	FBgn0000233	7.9547	1.010083	7.875293416
595	6339	Atg2	FBgn0044452	4.22436	0.9202065	4.590665247
595	9560	schlank	FBgn0040918	2.80107	1.0049435	2.787291027
595	3529	CG6841	FBgn0036828	7.58806	1.567375	4.841253688
595	2319	CG9705	FBgn0036661	11.5473	8.45449	1.365818636
595	4029	CG6091	FBgn0036180	6.64638	0.970553	6.848034059
595	4916	CG9331	FBgn0032889	5.44716	1.737925	3.134289454
595	5434	CG3198	FBgn0029887	4.92791	0.7543345	6.532791487
595	2914	mod	FBgn0002780	9.18952	11.9854	0.766726184
594	3045	CG9636	FBgn0037556	8.77939	2.18804	4.012444928
594	7102	CG14215	FBgn0031052	3.76419	2.218695	1.696578394
594	4931	CG1737	FBgn0030293	5.42146	1.97774	2.741240001
594	2155	pie	FBgn0005683	12.4052	0.5665695	21.89528381
593	4792	Axud1	FBgn0261647	5.56933	0.397466	14.0120916
593	9023	Best1	FBgn0040238	2.9578	1.372255	2.155430295
593	12400	CG4080	FBgn0035983	2.15228	0.9000895	2.391184432
593	3900	CG10462	FBgn0032815	6.84314	1.37923	4.961565511
593	3894	CG6659	FBgn0030946	6.85368	2.42196	2.829807264
593	6450	rho-4	FBgn0030318	4.13771	3.129205	1.322287929
593	10319	chm	FBgn0028387	2.58632	0.9586475	2.697884259
593	6084	Ulp1	FBgn0027603	4.38663	2.44044	1.797475045
593	1347	CG4038	FBgn0011824	19.8131	2.40138	8.250714173
593	5861	vap	FBgn0003969	4.55353	1.105924	4.117398664
592	2694	CG13097	FBgn0032051	9.88984	2.340675	4.22520854
592	29589	arr	FBgn0000119	0.900444	0.454589	1.980787041
591	4156	CG1461	FBgn0030558	6.39996	0.0555355	115.240882
591	4389	Rbf	FBgn0015799	6.0602	1.99047	3.044607555
591	853	FK506-bp2	FBgn0013954	31.182	34.6046	0.901094074
590	1745	KdelR	FBgn0267330	15.2167	9.46629	1.607461846
590	4581	CG2469	FBgn0035205	5.79638	1.69685	3.415964876
590	4097	lolal	FBgn0022238	6.48114	4.536885	1.428544034
589	1680	CG33494	FBgn0053494	15.7787	8.48541	1.85950944
589	7319	Synd	FBgn0053094	3.62184	2.180305	1.661162085
589	1942	CG32243	FBgn0052243	13.65	1.74685	7.814065318
589	3026	snRNP-U1-70K	FBgn0016978	8.76015	2.026615	4.322552631
589	1517	Rab4	FBgn0016701	17.4741	2.684955	6.508153768
588	4986	armi	FBgn0041164	5.3075	1.722555	3.08117883
588	3720	CG10321	FBgn0034643	7.11377	2.063315	3.447738227
588	5941	Men-b	FBgn0029155	4.45434	2.1648	2.057621951
587	1849	CaBP1	FBgn0025678	14.2878	8.780055	1.627301879
587	2605	Fer1HCH	FBgn0015222	10.1413	43.05155	0.235561786
586	4861	CG5728	FBgn0039182	5.42547	2.30592	2.352843984
586	1906	CG12091	FBgn0035228	13.8369	2.088595	6.624979951
585	30238	Mhcl	FBgn0026059	0.870699	0.660729	1.317785355
584	1943	eEF1delta	FBgn0032198	13.5271	25.1665	0.537504222
582	17140	olf186-F	FBgn0041585	1.52819	0.6791575	2.250126075
582	25175	Syn1	FBgn0037130	1.04044	0.254331	4.090889431
582	4764	CG4896	FBgn0031319	5.49815	0.544018	10.10655897
580	2942	CG9143	FBgn0034496	8.87259	1.463035	6.064509735
580	4149	Drp1	FBgn0026479	6.29144	1.41558	4.444425606
579	4743	CG10492	FBgn0032748	5.49402	1.80918	3.036745929
578	3846	CG6084	FBgn0086254	6.76369	8.09366	0.835677555
578	8731	CG3714	FBgn0031589	2.9794	1.2714	2.343400975
578	4728	Lnk	FBgn0028717	5.50194	1.054496	5.217601584
577	44403	Pde6	FBgn0038237	0.584829	1.061778	0.55080158
577	5745	pita	FBgn0034878	4.52013	0.8263055	5.470289136
577	2424	Ate1	FBgn0025720	10.7129	1.577375	6.791599968
577	11209	ewg	FBgn0005427	2.31672	1.56398	1.481297715
576	3469	ebi	FBgn0263933	7.4728	1.863315	4.010486686
576	5978	Cdk4	FBgn0016131	4.33642	1.61427	2.686304026
576	2248	RnrS	FBgn0011704	11.5316	3.847345	2.99728774
575	7344	CG40045	FBgn0058045	3.52371	9.606055	0.36682176
575	13556	CG32113	FBgn0052113	1.90898	0.33986	5.616959925
575	9978	nonA	FBgn0004227	2.59352	1.551275	1.671863467
574	7628	roq	FBgn0036621	3.38662	2.04423	1.656672684
574	6252	pcm	FBgn0020261	4.13198	1.349433	3.062011971
573	3065	DppIII	FBgn0037580	8.41374	4.26154	1.974342609
573	3734	CG7728	FBgn0036686	6.9063	2.45394	2.81437199
573	3688	CycY	FBgn0032378	6.99244	2.99901	2.331582756
572	8591	IntS6	FBgn0261383	2.99652	1.13177	2.647640422
572	5410	snama	FBgn0086129	4.75843	1.688685	2.817831626
572	2047	CG2051	FBgn0037376	12.576	2.16321	5.813582593
572	1656	Gadd34	FBgn0034948	15.5454	2.780485	5.590895114
572	5963	Ranbp21	FBgn0031051	4.31714	1.87048	2.308038578
572	6153	Sec71	FBgn0028538	4.18383	1.184921	3.530893621
571	10717	coro	FBgn0265935	2.39788	1.13369	2.115110833
571	2023	CG5554	FBgn0034914	12.703	5.735355	2.21485854
571	6246	ssh	FBgn0029157	4.11433	1.026573	4.007829935
571	6600	Fak	FBgn0020440	3.89365	0.6094785	6.388494426
570	3746	CG8202	FBgn0037622	6.84813	0.4373495	15.65825501
570	6121	MED1	FBgn0037109	4.191	1.29065	3.247201023
570	1430	CG3434	FBgn0036000	17.9392	2.35762	7.609029445
[truncated: 6,823 more rows]
